# Supplementary material for: Benchmarking Concentration and Extraction Methods for Wastewater-Based Surveillance of Eight Human Respiratory Viruses: Implications for Rapid Application to Novel Pathogens
Source: Environ Sci Technol. 2025 Aug 29;59(36):19107–18. doi: 10.1021/acs.est.4c13635 (PMC12444993; doi:10.1021/acs.est.4c13635)
Supplement: Supplementary file 1 [file es4c13635_si_001.xlsx]

## Sheet: extraction_data
date_sampling	ww_source	timepoint	biological replicate	concentration_methods	sample_id	empty_tube_mass_g	full_tube_mass_g	concentrated_mass_g	extraction_vol_uL_or_mg	elution_vol_uL	cocktail_extr_vol_uL	Effective_vol_mL
2023-07-26	EBMUD	1	1	cocktail	EBMUD_cocktail_1_072623			0.2	200	100	40
2023-07-26	EBMUD	1	2	cocktail	EBMUD_cocktail_2_072623			0.2	200	100	40
2023-07-31	WCSD	1	1	cocktail	WCSD_cocktail_1_073123			0.2	200	100	200
2023-07-31	WCSD	1	2	cocktail	WCSD_cocktail_2_073123			0.2	200	100	200
2023-08-02	SMCSD	1	1	cocktail	SMCSD_cocktail_1_080223			0.2	200	100	40
2023-08-02	SMCSD	1	2	cocktail	SMCSD_cocktail_2_080223			0.2	200	100	40
2023-08-30	EBMUD	2	1	cocktail	EBMUD_cocktail_1_083023			0.2	200	100	40
2023-08-30	EBMUD	2	2	cocktail	EBMUD_cocktail_2_083023			0.2	200	100	20
2023-09-05	WCSD	2	1	cocktail	WCSD_cocktail_1_090523			0.2	200	100	40
2023-09-05	WCSD	2	2	cocktail	WCSD_cocktail_2_090523			0.2	200	100	20
2023-09-19	SMCSD	2	1	cocktail	SMCSD_cocktail_1_091923			0.2	200	100	40
2023-09-19	SMCSD	2	2	cocktail	SMCSD_cocktail_2_091923			0.2	200	100	40
2023-08-30	EBMUD	2	1	cocktail	EBMUD_cocktail_1_083023_INB			0.2	200	100	40
2023-08-30	EBMUD	2	2	cocktail	EBMUD_cocktail_2_083023_INB			0.2	200	100	20
2023-09-05	WCSD	2	1	cocktail	WCSD_cocktail_1_090523_INB			0.2	200	100	40
2023-09-05	WCSD	2	2	cocktail	WCSD_cocktail_2_090523_INB			0.2	200	100	20
2023-09-19	SMCSD	2	1	cocktail	SMCSD_cocktail_1_091923_INB			0.2	200	100	40
2023-09-19	SMCSD	2	2	cocktail	SMCSD_cocktail_2_091923_INB			0.2	200	100	40
2023-09-19	SMCSD	2	1	cocktail	SMCSD_cocktail_1_091923			0.2	200	100	40
2023-09-19	SMCSD	2	2	cocktail	SMCSD_cocktail_2_091923			0.2	200	100	40
2023-07-26	EBMUD	1	1	InnovaPrep	EBMUD_InnovaPrep_1_072623	14.21	14.93	0.72	200	100		11.11
2023-07-26	EBMUD	1	2	InnovaPrep	EBMUD_InnovaPrep_2_072623	14.22	14.74	0.52	200	100		15.38
2023-07-26	EBMUD	1	3	InnovaPrep	EBMUD_InnovaPrep_3_072623	14.16	14.63	0.47	200	100		17.02
2023-07-31	WCSD	1	1	InnovaPrep	WCSD_InnovaPrep_1_073123	14.23	14.69	0.46	200	100		17.39
2023-07-31	WCSD	1	2	InnovaPrep	WCSD_InnovaPrep_2_073123	14.06	14.64	0.58	200	100		13.79
2023-07-31	WCSD	1	3	InnovaPrep	WCSD_InnovaPrep_3_073123	14.1	14.78	0.68	200	100		11.76
2023-08-02	SMCSD	1	1	InnovaPrep	SMCSD_InnovaPrep_1_080223	14.3	14.5	0.2	200	100		40
2023-08-02	SMCSD	1	2	InnovaPrep	SMCSD_InnovaPrep_2_080223	14.33	14.6	0.27	200	100		29.63
2023-08-02	SMCSD	1	3	InnovaPrep	SMCSD_InnovaPrep_3_080223	14.3	14.52	0.22	200	100		36.36
2023-08-30	EBMUD	2	1	InnovaPrep	EBMUD_InnovaPrep_1_083023	13.4	13.63	0.23	200	100		34.78
2023-08-30	EBMUD	2	2	InnovaPrep	EBMUD_InnovaPrep_2_083023	13.37	13.72	0.35	200	100		22.86
2023-08-30	EBMUD	2	3	InnovaPrep	EBMUD_InnovaPrep_3_083023	13.3	13.65	0.35	200	100		22.86
2023-09-05	WCSD	2	1	InnovaPrep	WCSD_InnovaPrep_1_090523	14.12	14.45	0.33	200	100		24.24
2023-09-05	WCSD	2	2	InnovaPrep	WCSD_InnovaPrep_2_090523	14.27	14.6	0.33	200	100		24.24
2023-09-05	WCSD	2	3	InnovaPrep	WCSD_InnovaPrep_3_090523	14.15	14.4	0.25	200	100		32
2023-09-19	SMCSD	2	1	InnovaPrep	SMCSD_InnovaPrep_1_091923	13.23	13.43	0.2	200	100		40
2023-09-19	SMCSD	2	2	InnovaPrep	SMCSD_InnovaPrep_2_091923	13.19	13.53	0.34	200	100		23.53
2023-09-19	SMCSD	2	3	InnovaPrep	SMCSD_InnovaPrep_3_091923	13.13	13.3	0.17	200	100		47.06
2023-08-30	EBMUD	2	1	InnovaPrep	EBMUD_InnovaPrep_1_083023_INB			0.23	200	100		34.78
2023-08-30	EBMUD	2	2	InnovaPrep	EBMUD_InnovaPrep_2_083023_INB			0.35	200	100		22.86
2023-08-30	EBMUD	2	3	InnovaPrep	EBMUD_InnovaPrep_3_083023_INB			0.35	200	100		22.86
2023-09-05	WCSD	2	1	InnovaPrep	WCSD_InnovaPrep_1_090523_INB			0.33	200	100		24.24
2023-09-05	WCSD	2	2	InnovaPrep	WCSD_InnovaPrep_2_090523_INB			0.33	200	100		24.24
2023-09-05	WCSD	2	3	InnovaPrep	WCSD_InnovaPrep_3_090523_INB			0	200	100		N.A.
2023-09-19	SMCSD	2	1	InnovaPrep	SMCSD_InnovaPrep_1_091923_INB			0.2	200	100		40
2023-09-19	SMCSD	2	2	InnovaPrep	SMCSD_InnovaPrep_2_091923_INB			0.34	200	100		23.53
2023-09-19	SMCSD	2	3	InnovaPrep	SMCSD_InnovaPrep_3_091923_INB			0.17	200	100		47.06
2023-07-26	EBMUD	1	1	Nanotrap	EBMUD_Nanotrap_1_072623			0.2	200	100		40
2023-07-26	EBMUD	1	2	Nanotrap	EBMUD_Nanotrap_2_072623			0.2	200	100		40
2023-07-26	EBMUD	1	3	Nanotrap	EBMUD_Nanotrap_3_072623			0.2	200	100		40
2023-07-31	WCSD	1	1	Nanotrap	WCSD_Nanotrap_1_073123			0.2	200	100		40
2023-07-31	WCSD	1	2	Nanotrap	WCSD_Nanotrap_2_073123			0.2	200	100		40
2023-07-31	WCSD	1	3	Nanotrap	WCSD_Nanotrap_3_073123			0.2	200	100		40
2023-08-02	SMCSD	1	1	Nanotrap	SMCSD_Nanotrap_1_080223			0.2	200	100		40
2023-08-02	SMCSD	1	2	Nanotrap	SMCSD_Nanotrap_2_080223			0.2	200	100		40
2023-08-02	SMCSD	1	3	Nanotrap	SMCSD_Nanotrap_3_080223			0.2	200	100		40
2023-08-30	EBMUD	2	1	Nanotrap	EBMUD_Nanotrap_1_083023			0.2	200	100		40
2023-08-30	EBMUD	2	2	Nanotrap	EBMUD_Nanotrap_2_083023			0.2	200	100		40
2023-08-30	EBMUD	2	3	Nanotrap	EBMUD_Nanotrap_3_083023			0.2	200	100		40
2023-09-05	WCSD	2	1	Nanotrap	WCSD_Nanotrap_1_090523			0.2	200	100		40
2023-09-05	WCSD	2	2	Nanotrap	WCSD_Nanotrap_2_090523			0.2	200	100		40
2023-09-05	WCSD	2	3	Nanotrap	WCSD_Nanotrap_3_090523			0.2	200	100		40
2023-09-19	SMCSD	2	1	Nanotrap	SMCSD_Nanotrap_1_091923			0.2	200	100		40
2023-09-19	SMCSD	2	2	Nanotrap	SMCSD_Nanotrap_2_091923			0.2	200	100		40
2023-09-19	SMCSD	2	3	Nanotrap	SMCSD_Nanotrap_3_091923			0.2	200	100		40
2023-08-30	EBMUD	2	1	Nanotrap	EBMUD_Nanotrap_1_083023_INB			0.2	200	100		40
2023-08-30	EBMUD	2	2	Nanotrap	EBMUD_Nanotrap_2_083023_INB			0.2	200	100		40
2023-08-30	EBMUD	2	3	Nanotrap	EBMUD_Nanotrap_3_083023_INB			0.2	200	100		40
2023-09-05	WCSD	2	1	Nanotrap	WCSD_Nanotrap_1_090523_INB			0.2	200	100		40
2023-09-05	WCSD	2	2	Nanotrap	WCSD_Nanotrap_2_090523_INB			0.2	200	100		40
2023-09-05	WCSD	2	3	Nanotrap	WCSD_Nanotrap_3_090523_INB			0.2	200	100		40
2023-09-19	SMCSD	2	1	Nanotrap	SMCSD_Nanotrap_1_091923_INB			0.2	200	100		40
2023-09-19	SMCSD	2	2	Nanotrap	SMCSD_Nanotrap_2_091923_INB			0.2	200	100		40
2023-09-19	SMCSD	2	3	Nanotrap	SMCSD_Nanotrap_3_091923_INB			0.2	200	100		40
2023-07-26	EBMUD	1	1	Promega	EBMUD_Promega_1_072623			1	1000	100		40
2023-07-26	EBMUD	1	2	Promega	EBMUD_Promega_2_072623			1	1000	100		40
2023-07-26	EBMUD	1	3	Promega	EBMUD_Promega_3_072623			1	1000	100		40
2023-07-26	EBMUD	1	unspike1	Promega	EBMUD_Promega_unspike1_072623			1	1000	100		40
2023-07-26	EBMUD	1	unspike2	Promega	EBMUD_Promega_unspike2_072623			1	1000	100		40
2023-07-26	EBMUD	1	unspike3	Promega	EBMUD_Promega_unspike3_072623			1	1000	100		40
2023-07-31	WCSD	1	1	Promega	WCSD_Promega_1_073123			1	1000	100		40
2023-07-31	WCSD	1	2	Promega	WCSD_Promega_2_073123			1	1000	100		40
2023-07-31	WCSD	1	3	Promega	WCSD_Promega_3_073123			1	1000	100		40
2023-07-31	WCSD	1	1	Promega	WCSD_Promega_1_073123			1	1000	100		40
2023-07-31	WCSD	1	unspike1	Promega	WCSD_Promega_unspike1_073123			1	1000	100		40
2023-07-31	WCSD	1	unspike2	Promega	WCSD_Promega_unspike2_073123			1	1000	100		40
2023-08-02	SMCSD	1	1	Promega	SMCSD_Promega_1_080223			1	1000	100		40
2023-08-02	SMCSD	1	2	Promega	SMCSD_Promega_2_080223			1	1000	100		40
2023-08-02	SMCSD	1	3	Promega	SMCSD_Promega_3_080223			1	1000	100		40
2023-08-02	SMCSD	1	unspike1	Promega	SMCSD_Promega_unspike1_080223			1	1000	100		40
2023-08-02	SMCSD	1	unspike2	Promega	SMCSD_Promega_unspike2_080223			1	1000	100		40
2023-08-02	SMCSD	1	unspike3	Promega	SMCSD_Promega_unspike3_080223			1	1000	100		40
2023-08-30	EBMUD	2	1	Promega	EBMUD_Promega_1_083023			1	1000	100		40
2023-08-30	EBMUD	2	2	Promega	EBMUD_Promega_2_083023			1	1000	100		40
2023-08-30	EBMUD	2	3	Promega	EBMUD_Promega_3_083023			1	1000	100		40
2023-08-30	EBMUD	2	unspike1	Promega	EBMUD_Promega_unspike1_083023			1	1000	100		40
2023-08-30	EBMUD	2	unspike2	Promega	EBMUD_Promega_unspike2_083023			1	1000	100		40
2023-08-30	EBMUD	2	unspike3	Promega	EBMUD_Promega_unspike3_083023			1	1000	100		40
2023-09-05	WCSD	2	1	Promega	WCSD_Promega_1_090523			1	1000	100		40
2023-09-05	WCSD	2	2	Promega	WCSD_Promega_2_090523			1	1000	100		40
2023-09-05	WCSD	2	3	Promega	WCSD_Promega_3_090523			1	1000	100		40
2023-09-05	WCSD	2	unspike1	Promega	WCSD_Promega_unspike1_090523			1	1000	100		40
2023-09-05	WCSD	2	unspike2	Promega	WCSD_Promega_unspike2_090523			1	1000	100		40
2023-09-05	WCSD	2	unspike3	Promega	WCSD_Promega_unspike3_090523			1	1000	100		40
2023-09-19	SMCSD	2	1	Promega	SMCSD_Promega_1_091923			1	1000	100		40
2023-09-19	SMCSD	2	2	Promega	SMCSD_Promega_2_091923			1	1000	100		40
2023-09-19	SMCSD	2	3	Promega	SMCSD_Promega_3_091923			1	1000	100		40
2023-09-19	SMCSD	2	unspike1	Promega	SMCSD_Promega_unspike1_091923			1	1000	100		40
2023-09-19	SMCSD	2	unspike2	Promega	SMCSD_Promega_unspike2_091923			1	1000	100		40
2023-08-30	EBMUD	2	1	Promega	EBMUD_Promega_1_083023_INB			1	1000	100		40
2023-08-30	EBMUD	2	2	Promega	EBMUD_Promega_2_083023_INB			1	1000	100		40
2023-08-30	EBMUD	2	3	Promega	EBMUD_Promega_3_083023_INB			1	1000	100		40
2023-08-30	EBMUD	2	unspike1	Promega	EBMUD_Promega_unspike1_083023_INB			1	1000	100		40
2023-08-30	EBMUD	2	unspike2	Promega	EBMUD_Promega_unspike2_083023_INB			1	1000	100		40
2023-08-30	EBMUD	2	unspike3	Promega	EBMUD_Promega_unspike3_083023_INB			1	1000	100		40
2023-09-05	WCSD	2	1	Promega	WCSD_Promega_1_090523_INB			1	1000	100		40
2023-09-05	WCSD	2	2	Promega	WCSD_Promega_2_090523_INB			1	1000	100		40
2023-09-05	WCSD	2	3	Promega	WCSD_Promega_3_090523_INB			1	1000	100		40
2023-09-05	WCSD	2	unspike1	Promega	WCSD_Promega_unspike1_090523_INB			1	1000	100		40
2023-09-05	WCSD	2	unspike2	Promega	WCSD_Promega_unspike2_090523_INB			1	1000	100		40
2023-09-05	WCSD	2	unspike3	Promega	WCSD_Promega_unspike3_090523_INB			1	1000	100		40
2023-09-19	SMCSD	2	1	Promega	SMCSD_Promega_1_091923_INB			1	1000	100		40
2023-09-19	SMCSD	2	2	Promega	SMCSD_Promega_2_091923_INB			1	1000	100		40
2023-09-19	SMCSD	2	3	Promega	SMCSD_Promega_3_091923_INB			1	1000	100		40
2023-09-19	SMCSD	2	unspike1	Promega	SMCSD_Promega_unspike1_091923_INB			1	1000	100		40
2023-09-19	SMCSD	2	unspike2	Promega	SMCSD_Promega_unspike2_091923_INB			1	1000	100		40
2023-09-19	SMCSD	2	unspike3	Promega	SMCSD_Promega_unspike3_091923_INB			1	1000	100		40
2023-07-26	EBMUD	1	1	Solids	EBMUD_Solids_1_072623	14.14	14.77	0.63	250	100		15.87
2023-07-26	EBMUD	1	2	Solids	EBMUD_Solids_2_072623	14.07	14.65	0.58	250	100		17.24
2023-07-26	EBMUD	1	3	Solids	EBMUD_Solids_3_072623	14.23	14.83	0.6	250	100		16.67
2023-07-31	WCSD	1	1	Solids	WCSD_Solids_1_073123	14.15	14.46	0.31	250	100		32.26
2023-07-31	WCSD	1	2	Solids	WCSD_Solids_2_073123	14.1	14.33	0.23	250	100		43.48
2023-07-31	WCSD	1	3	Solids	WCSD_Solids_3_073123	14.15	14.43	0.28	250	100		35.71
2023-08-02	SMCSD	1	1	Solids	SMCSD_Solids_1_080223	14.03	14.34	0.31	250	100		32.26
2023-08-02	SMCSD	1	2	Solids	SMCSD_Solids_2_080223	14.15	14.8	0.65	250	100		15.38
2023-08-02	SMCSD	1	3	Solids	SMCSD_Solids_3_080223	14.15	14.97	0.82	250	100		12.2
2023-08-30	EBMUD	2	1	Solids	EBMUD_Solids_1_083023	13.33	13.84	0.51	250	100		19.61
2023-08-30	EBMUD	2	2	Solids	EBMUD_Solids_2_083023	13.41	13.78	0.37	250	100		27.03
2023-08-30	EBMUD	2	3	Solids	EBMUD_Solids_3_083023	13.43	13.81	0.38	250	100		26.32
2023-09-05	WCSD	2	1	Solids	WCSD_Solids_1_090523	14.4	14.62	0.22	250	100		45.45
2023-09-05	WCSD	2	2	Solids	WCSD_Solids_2_090523	14.08	14.38	0.3	250	100		33.33
2023-09-05	WCSD	2	3	Solids	WCSD_Solids_3_090523	14.22	14.5	0.28	250	100		35.71
2023-09-19	SMCSD	2	1	Solids	SMCSD_Solids_1_091923	13.02	13.34	0.32	250	100		31.25
2023-09-19	SMCSD	2	2	Solids	SMCSD_Solids_2_091923	13.17	13.46	0.29	250	100		34.48
2023-09-19	SMCSD	2	3	Solids	SMCSD_Solids_3_091923	13.23	13.49	0.26	250	100		38.46
2023-08-30	EBMUD	2	1	Solids	EBMUD_Solids_1_083023_INB			0.51	250	100		19.61
2023-08-30	EBMUD	2	2	Solids	EBMUD_Solids_2_083023_INB			0.37	250	100		27.03
2023-08-30	EBMUD	2	3	Solids	EBMUD_Solids_3_083023_INB			0.38	250	100		26.32
2023-09-05	WCSD	2	1	Solids	WCSD_Solids_1_090523_INB			0.22	250	100		45.45
2023-09-05	WCSD	2	2	Solids	WCSD_Solids_2_090523_INB			0.3	250	100		33.33
2023-09-05	WCSD	2	3	Solids	WCSD_Solids_3_090523_INB			0.28	250	100		35.71
2023-09-19	SMCSD	2	1	Solids	SMCSD_Solids_1_091923_INB			0.32	250	100		31.25
2023-09-19	SMCSD	2	2	Solids	SMCSD_Solids_2_091923_INB			0.29	250	100		34.48
2023-09-19	SMCSD	2	3	Solids	SMCSD_Solids_3_091923_INB			0.26	250	100		38.46

## Sheet: dPCR_data
well	sample_id	timepoint	ww_source	methods	targets	conc	valid_part	pos_part	neg_part	plate_id	dilution_factor
B2	EBMUD_IP_1_072623	1	EBMUD	IP	A6	37.01	7491	88	7403	2029	1
C2	EBMUD_IP_2_072623	1	EBMUD	IP	A6	53.98	8102	136	7966	2029	1
B2	EBMUD_IP_1_083023	2	EBMUD	IP	A6	24.88	8216	65	8151	2034	1
C2	EBMUD_IP_2_083023	2	EBMUD	IP	A6	22.98	8215	59	8156	2034	1
D2	EBMUD_IP_3_083023	2	EBMUD	IP	A6	35.81	8122	90	8032	2034	1
B4	EBMUD_IP_1_072623	1	EBMUD	IP	AdV2	33.06	8019	82	7937	2029	1
C4	EBMUD_IP_2_072623	1	EBMUD	IP	AdV2	59.2	8288	151	8137	2029	1
B4	EBMUD_IP_1_083023	2	EBMUD	IP	AdV2	361.1	8230	874	7356	2034	1
C4	EBMUD_IP_2_083023	2	EBMUD	IP	AdV2	50.58	8277	129	8148	2034	1
D4	EBMUD_IP_3_083023	2	EBMUD	IP	AdV2	25.4	8267	64	8203	2034	1
B4	EBMUD_IP_1_072623	1	EBMUD	IP	AdV5	26.98	8019	67	7952	2029	1
C4	EBMUD_IP_2_072623	1	EBMUD	IP	AdV5	44.6	8288	114	8174	2029	1
B4	EBMUD_IP_1_083023	2	EBMUD	IP	AdV5	525.6	8224	1240	6984	2034	1
C4	EBMUD_IP_2_083023	2	EBMUD	IP	AdV5	53.34	8277	136	8141	2034	1
D4	EBMUD_IP_3_083023	2	EBMUD	IP	AdV5	34.18	8265	86	8179	2034	1
B2	EBMUD_IP_1_072623	1	EBMUD	IP	B5	1008.6	7446	2050	5396	2029	1
C2	EBMUD_IP_2_072623	1	EBMUD	IP	B5	1446.1	8085	2948	5137	2029	1
B2	EBMUD_IP_1_083023	2	EBMUD	IP	B5	279.7	8216	702	7514	2034	1
C2	EBMUD_IP_2_083023	2	EBMUD	IP	B5	407.1	8209	984	7225	2034	1
D2	EBMUD_IP_3_083023	2	EBMUD	IP	B5	431.9	8119	1021	7098	2034	1
B6	EBMUD_IP_1_072623	1	EBMUD	IP	H1N1	2.079	7757	5	7752	2029	1
C6	EBMUD_IP_2_072623	1	EBMUD	IP	H1N1	4.138	8025	10	8015	2029	1
B6	EBMUD_IP_1_083023	2	EBMUD	IP	H1N1	0.793	8136	2	8134	2034	1
C6	EBMUD_IP_2_083023	2	EBMUD	IP	H1N1	0.401	8279	1	8278	2034	1
D6	EBMUD_IP_3_083023	2	EBMUD	IP	H1N1	0.797	8251	2	8249	2034	1
B6	EBMUD_IP_1_072623	1	EBMUD	IP	H3N2	4.992	7757	12	7745	2029	1
C6	EBMUD_IP_2_072623	1	EBMUD	IP	H3N2	4.967	8025	12	8013	2029	1
B6	EBMUD_IP_1_083023	2	EBMUD	IP	H3N2	1.189	8136	3	8133	2034	1
C6	EBMUD_IP_2_083023	2	EBMUD	IP	H3N2	4.011	8279	10	8269	2034	1
D6	EBMUD_IP_3_083023	2	EBMUD	IP	H3N2	1.594	8251	4	8247	2034	1
B8	EBMUD_IP_1_072623	1	EBMUD	IP	N1	2.129	7676	5	7671	2029	1
C8	EBMUD_IP_2_072623	1	EBMUD	IP	N1	0.862	7649	2	7647	2029	1
B8	EBMUD_IP_1_083023	2	EBMUD	IP	N1	195.8	8079	470	7609	2034	1
C8	EBMUD_IP_2_083023	2	EBMUD	IP	N1	120.7	8231	296	7935	2034	1
D8	EBMUD_IP_3_083023	2	EBMUD	IP	N1	145.8	8267	356	7911	2034	1
B8	EBMUD_IP_1_072623	1	EBMUD	IP	OC43	41.13	7673	96	7577	2029	1
C8	EBMUD_IP_2_072623	1	EBMUD	IP	OC43	19.87	7649	46	7603	2029	1
B8	EBMUD_IP_1_083023	2	EBMUD	IP	OC43	646.6	8064	1448	6616	2034	1
C8	EBMUD_IP_2_083023	2	EBMUD	IP	OC43	755.3	8190	1678	6512	2034	1
D8	EBMUD_IP_3_083023	2	EBMUD	IP	OC43	955.5	8262	2071	6191	2034	1
D1	EBMUD_NT_1_072623	1	EBMUD	NT	A6	737.3	8204	1727	6477	2029	1
E1	EBMUD_NT_2_072623	1	EBMUD	NT	A6	598.9	8146	1406	6740	2029	1
F1	EBMUD_NT_3_072623	1	EBMUD	NT	A6	730.6	8169	1679	6490	2029	1
D1	EBMUD_NT_1_083023	2	EBMUD	NT	A6	133.5	7971	334	7637	2034	1
E1	EBMUD_NT_2_083023	2	EBMUD	NT	A6	20.25	7987	51	7936	2034	1
F1	EBMUD_NT_3_083023	2	EBMUD	NT	A6	35.58	7719	86	7633	2034	1
D3	EBMUD_NT_1_072623	1	EBMUD	NT	AdV2	132	8285	330	7955	2029	1
E3	EBMUD_NT_2_072623	1	EBMUD	NT	AdV2	113.4	8237	283	7954	2029	1
F3	EBMUD_NT_3_072623	1	EBMUD	NT	AdV2	200.2	8247	491	7756	2029	1
D3	EBMUD_NT_1_083023	2	EBMUD	NT	AdV2	362.1	8265	872	7393	2034	1
E3	EBMUD_NT_2_083023	2	EBMUD	NT	AdV2	283.7	8285	694	7591	2034	1
F3	EBMUD_NT_3_083023	2	EBMUD	NT	AdV2	277.1	8262	673	7589	2034	1
D3	EBMUD_NT_1_072623	1	EBMUD	NT	AdV5	150.9	8285	376	7909	2029	1
E3	EBMUD_NT_2_072623	1	EBMUD	NT	AdV5	120.3	8237	300	7937	2029	1
F3	EBMUD_NT_3_072623	1	EBMUD	NT	AdV5	192.2	8250	472	7778	2029	1
D3	EBMUD_NT_1_083023	2	EBMUD	NT	AdV5	320.7	8264	777	7487	2034	1
E3	EBMUD_NT_2_083023	2	EBMUD	NT	AdV5	283	8282	692	7590	2034	1
F3	EBMUD_NT_3_083023	2	EBMUD	NT	AdV5	287	8262	696	7566	2034	1
D1	EBMUD_NT_1_072623	1	EBMUD	NT	B5	64.51	8257	169	8088	2029	1
E1	EBMUD_NT_2_072623	1	EBMUD	NT	B5	59.91	8150	153	7997	2029	1
F1	EBMUD_NT_3_072623	1	EBMUD	NT	B5	68.12	8198	174	8024	2029	1
D1	EBMUD_NT_1_083023	2	EBMUD	NT	B5	15.29	7975	39	7936	2034	1
E1	EBMUD_NT_2_083023	2	EBMUD	NT	B5	4.357	7987	11	7976	2034	1
F1	EBMUD_NT_3_083023	2	EBMUD	NT	B5	2.058	7719	5	7714	2034	1
D5	EBMUD_NT_1_083023	1	EBMUD	NT	H1N1	1.189	8245	3	8242	2034	1
E5	EBMUD_NT_2_083023	1	EBMUD	NT	H1N1	0	8273	0	8273	2034	1
F5	EBMUD_NT_3_083023	1	EBMUD	NT	H1N1	0.813	8272	2	8270	2034	1
D5	EBMUD_NT_1_072623	2	EBMUD	NT	H1N1	13.33	8106	33	8073	2029	1
E5	EBMUD_NT_2_072623	2	EBMUD	NT	H1N1	4.902	8207	12	8195	2029	1
F5	EBMUD_NT_3_072623	2	EBMUD	NT	H1N1	9.425	8213	23	8190	2029	1
D5	EBMUD_NT_1_083023	1	EBMUD	NT	H3N2	0.793	8245	2	8243	2034	1
E5	EBMUD_NT_2_083023	1	EBMUD	NT	H3N2	0	8273	0	8273	2034	1
F5	EBMUD_NT_3_083023	1	EBMUD	NT	H3N2	0	8272	0	8272	2034	1
D5	EBMUD_NT_1_072623	2	EBMUD	NT	H3N2	20.22	8106	50	8056	2029	1
E5	EBMUD_NT_2_072623	2	EBMUD	NT	H3N2	15.14	8208	37	8171	2029	1
F5	EBMUD_NT_3_072623	2	EBMUD	NT	H3N2	17.64	8213	43	8170	2029	1
D7	EBMUD_NT_1_083023	1	EBMUD	NT	N1	758	8247	1675	6572	2034	1
E7	EBMUD_NT_2_083023	1	EBMUD	NT	N1	211.7	8209	499	7710	2034	1
F7	EBMUD_NT_3_083023	1	EBMUD	NT	N1	235.4	8286	563	7723	2034	1
D7	EBMUD_NT_1_072623	2	EBMUD	NT	N1	1772.4	7419	3056	4363	2029	1
E7	EBMUD_NT_2_072623	2	EBMUD	NT	N1	1431.5	8113	2804	5309	2029	1
F7	EBMUD_NT_3_072623	2	EBMUD	NT	N1	1483.6	7685	2753	4932	2029	1
D7	EBMUD_NT_1_083023	1	EBMUD	NT	OC43	338	8288	798	7490	2034	1
E7	EBMUD_NT_2_083023	1	EBMUD	NT	OC43	88.24	8217	212	8005	2034	1
F7	EBMUD_NT_3_083023	1	EBMUD	NT	OC43	110.4	8286	269	8017	2034	1
D7	EBMUD_NT_1_072623	2	EBMUD	NT	OC43	1586.6	7339	2776	4563	2029	1
E7	EBMUD_NT_2_072623	2	EBMUD	NT	OC43	1212.5	8149	2459	5690	2029	1
F7	EBMUD_NT_3_072623	2	EBMUD	NT	OC43	1335.9	7669	2525	5144	2029	1
A1	EBMUD_PMG_1_072623	1	EBMUD	PMG	A6	151.3	8273	401	7872	2029	1
B1	EBMUD_PMG_2_072623	1	EBMUD	PMG	A6	77.5	7420	182	7238	2029	1
C1	EBMUD_PMG_3_072623	1	EBMUD	PMG	A6	97.69	7455	230	7225	2029	1
A1	EBMUD_PMG_1_083023	2	EBMUD	PMG	A6	88.5	8241	236	8005	2034	1
B1	EBMUD_PMG_2_083023	2	EBMUD	PMG	A6	74.52	8264	195	8069	2034	1
C1	EBMUD_PMG_3_083023	2	EBMUD	PMG	A6	71.37	7643	173	7470	2034	1
A3	EBMUD_PMG_1_072623	1	EBMUD	PMG	AdV2	254.1	2426	190	2236	2029	1
B3	EBMUD_PMG_2_072623	1	EBMUD	PMG	AdV2	0	8087	0	8087	2029	1
C3	EBMUD_PMG_3_072623	1	EBMUD	PMG	AdV2	388.6	1412	159	1253	2029	1
A3	EBMUD_PMG_1_083023	2	EBMUD	PMG	AdV2	1412.2	8098	2951	5147	2034	1
B3	EBMUD_PMG_2_083023	2	EBMUD	PMG	AdV2	1208.1	8123	2558	5565	2034	1
C3	EBMUD_PMG_3_083023	2	EBMUD	PMG	AdV2	1024.3	8226	2222	6004	2034	1
A3	EBMUD_PMG_1_072623	1	EBMUD	PMG	AdV5	2635.4	7984	4557	3427	2029	1
B3	EBMUD_PMG_2_072623	1	EBMUD	PMG	AdV5	1812.3	843	394	449	2042	1
C3	EBMUD_PMG_3_072623	1	EBMUD	PMG	AdV5	1591.8	8148	3153	4995	2029	1
A3	EBMUD_PMG_1_083023	2	EBMUD	PMG	AdV5	1135.3	8086	2469	5617	2034	1
B3	EBMUD_PMG_2_083023	2	EBMUD	PMG	AdV5	1097	8175	2376	5799	2034	1
C3	EBMUD_PMG_3_083023	2	EBMUD	PMG	AdV5	852	8211	1892	6319	2034	1
A1	EBMUD_PMG_1_072623	1	EBMUD	PMG	B5	1637.2	8273	3440	4833	2029	1
B1	EBMUD_PMG_2_072623	1	EBMUD	PMG	B5	741.9	7382	1562	5820	2029	1
C1	EBMUD_PMG_3_072623	1	EBMUD	PMG	B5	1004.2	7411	2041	5370	2029	1
A1	EBMUD_PMG_1_083023	2	EBMUD	PMG	B5	612.5	8207	1495	6712	2034	1
B1	EBMUD_PMG_2_083023	2	EBMUD	PMG	B5	432.2	8257	1068	7189	2034	1
C1	EBMUD_PMG_3_083023	2	EBMUD	PMG	B5	444.7	7634	1015	6619	2034	1
A5	EBMUD_PMG_1_072623	1	EBMUD	PMG	H1N1	40.98	8049	105	7944	2029	1
B5	EBMUD_PMG_2_072623	1	EBMUD	PMG	H1N1	22.69	7719	54	7665	2029	1
C5	EBMUD_PMG_3_072623	1	EBMUD	PMG	H1N1	24.71	7431	56	7375	2029	1
A5	EBMUD_PMG_1_083023	2	EBMUD	PMG	H1N1	6.054	8256	16	8240	2034	1
B5	EBMUD_PMG_2_083023	2	EBMUD	PMG	H1N1	6.357	8143	16	8127	2034	1
C5	EBMUD_PMG_3_083023	2	EBMUD	PMG	H1N1	5.932	8268	15	8253	2034	1
A5	EBMUD_PMG_1_072623	1	EBMUD	PMG	H3N2	94.86	8049	241	7808	2029	1
B5	EBMUD_PMG_2_072623	1	EBMUD	PMG	H3N2	41.72	7719	99	7620	2029	1
C5	EBMUD_PMG_3_072623	1	EBMUD	PMG	H3N2	64.82	7431	146	7285	2029	1
A5	EBMUD_PMG_1_083023	2	EBMUD	PMG	H3N2	12.88	8256	34	8222	2034	1
B5	EBMUD_PMG_2_083023	2	EBMUD	PMG	H3N2	10.73	8143	27	8116	2034	1
C5	EBMUD_PMG_3_083023	2	EBMUD	PMG	H3N2	12.67	8267	32	8235	2034	1
A7	EBMUD_PMG_1_072623	1	EBMUD	PMG	N1	4853.1	7440	5830	1610	2029	1
B7	EBMUD_PMG_2_072623	1	EBMUD	PMG	N1	4744.4	8022	6186	1836	2029	1
C7	EBMUD_PMG_3_072623	1	EBMUD	PMG	N1	2605.5	7516	4115	3401	2029	1
A7	EBMUD_PMG_1_083023	2	EBMUD	PMG	N1	2331.9	8275	4309	3966	2034	1
B7	EBMUD_PMG_2_083023	2	EBMUD	PMG	N1	1977.9	8229	3779	4450	2034	1
C7	EBMUD_PMG_3_083023	2	EBMUD	PMG	N1	1890.3	8133	3558	4575	2034	1
A7	EBMUD_PMG_1_072623	1	EBMUD	PMG	OC43	2003.5	7440	3485	3955	2029	1
B7	EBMUD_PMG_2_072623	1	EBMUD	PMG	OC43	714.3	7971	1587	6384	2029	1
C7	EBMUD_PMG_3_072623	1	EBMUD	PMG	OC43	1880.2	7516	3275	4241	2029	1
A7	EBMUD_PMG_1_083023	2	EBMUD	PMG	OC43	1644	8275	3348	4927	2034	1
B7	EBMUD_PMG_2_083023	2	EBMUD	PMG	OC43	1468.5	8143	2984	5159	2034	1
C7	EBMUD_PMG_3_083023	2	EBMUD	PMG	OC43	1526.9	8077	3002	5075	2034	1
G1	EBMUD_S_1_072623	1	EBMUD	S	A6	254.9	8223	642	7581	2029	1
H1	EBMUD_S_2_072623	1	EBMUD	S	A6	204.9	8081	524	7557	2029	1
A2	EBMUD_S_3_072623	1	EBMUD	S	A6	180.9	7728	437	7291	2029	1
G1	EBMUD_S_1_083023	2	EBMUD	S	A6	87.96	7989	221	7768	2034	1
H1	EBMUD_S_2_083023	2	EBMUD	S	A6	89.45	8183	236	7947	2034	1
A2	EBMUD_S_3_083023	2	EBMUD	S	A6	150.7	8172	387	7785	2034	1
G3	EBMUD_S_1_072623	1	EBMUD	S	AdV2	53.39	8176	134	8042	2029	1
H3	EBMUD_S_2_072623	1	EBMUD	S	AdV2	42.95	8248	112	8136	2029	1
A4	EBMUD_S_3_072623	1	EBMUD	S	AdV2	25.8	8143	67	8076	2029	1
G3	EBMUD_S_1_083023	2	EBMUD	S	AdV2	111.7	8150	277	7873	2034	1
H3	EBMUD_S_2_083023	2	EBMUD	S	AdV2	96.17	8259	249	8010	2034	1
A4	EBMUD_S_3_083023	2	EBMUD	S	AdV2	91.27	8263	238	8025	2034	1
G3	EBMUD_S_1_072623	1	EBMUD	S	AdV5	111.9	7725	263	7462	2029	1
H3	EBMUD_S_2_072623	1	EBMUD	S	AdV5	79.89	8243	207	8036	2029	1
A4	EBMUD_S_3_072623	1	EBMUD	S	AdV5	28.12	8143	73	8070	2029	1
G3	EBMUD_S_1_083023	2	EBMUD	S	AdV5	97.39	8150	242	7908	2034	1
H3	EBMUD_S_2_083023	2	EBMUD	S	AdV5	73.89	8259	192	8067	2034	1
A4	EBMUD_S_3_083023	2	EBMUD	S	AdV5	75.36	8263	197	8066	2034	1
G1	EBMUD_S_1_072623	1	EBMUD	S	B5	34.51	8223	90	8133	2029	1
H1	EBMUD_S_2_072623	1	EBMUD	S	B5	33.84	8084	89	7995	2029	1
A2	EBMUD_S_3_072623	1	EBMUD	S	B5	25.03	7728	62	7666	2029	1
G1	EBMUD_S_1_083023	2	EBMUD	S	B5	16.92	7989	43	7946	2034	1
H1	EBMUD_S_2_083023	2	EBMUD	S	B5	21.37	8183	57	8126	2034	1
A2	EBMUD_S_3_083023	2	EBMUD	S	B5	47.12	8172	123	8049	2034	1
G5	EBMUD_S_1_072623	1	EBMUD	S	H1N1	0.397	8260	1	8259	2029	1
H5	EBMUD_S_2_072623	1	EBMUD	S	H1N1	1.532	8181	4	8177	2029	1
A6	EBMUD_S_3_072623	1	EBMUD	S	H1N1	0	7964	0	7964	2029	1
G5	EBMUD_S_1_083023	2	EBMUD	S	H1N1	0	8191	0	8191	2034	1
H5	EBMUD_S_2_083023	2	EBMUD	S	H1N1	0	8067	0	8067	2034	1
A6	EBMUD_S_3_083023	2	EBMUD	S	H1N1	0	8095	0	8095	2034	1
G5	EBMUD_S_1_072623	1	EBMUD	S	H3N2	0.397	8260	1	8259	2029	1
H5	EBMUD_S_2_072623	1	EBMUD	S	H3N2	0.766	8181	2	8179	2029	1
A6	EBMUD_S_3_072623	1	EBMUD	S	H3N2	0	7964	0	7964	2029	1
G5	EBMUD_S_1_083023	2	EBMUD	S	H3N2	0	8191	0	8191	2034	1
H5	EBMUD_S_2_083023	2	EBMUD	S	H3N2	0	8067	0	8067	2034	1
A6	EBMUD_S_3_083023	2	EBMUD	S	H3N2	0	8095	0	8095	2034	1
G7	EBMUD_S_1_072623	1	EBMUD	S	N1	12.72	7562	29	7533	2029	1
H7	EBMUD_S_2_072623	1	EBMUD	S	N1	8.52	8108	22	8086	2029	1
A8	EBMUD_S_3_072623	1	EBMUD	S	N1	3.265	7599	8	7591	2029	1
G7	EBMUD_S_1_083023	2	EBMUD	S	N1	10.51	8204	26	8178	2034	1
H7	EBMUD_S_2_083023	2	EBMUD	S	N1	10.29	8240	27	8213	2034	1
A8	EBMUD_S_3_083023	2	EBMUD	S	N1	16.38	8162	43	8119	2034	1
G7	EBMUD_S_1_072623	1	EBMUD	S	OC43	46.74	7562	106	7456	2029	1
H7	EBMUD_S_2_072623	1	EBMUD	S	OC43	50.29	8108	129	7979	2029	1
A8	EBMUD_S_3_072623	1	EBMUD	S	OC43	22.93	7599	56	7543	2029	1
G7	EBMUD_S_1_083023	2	EBMUD	S	OC43	6.869	8204	17	8187	2034	1
H7	EBMUD_S_2_083023	2	EBMUD	S	OC43	9.527	8241	25	8216	2034	1
A8	EBMUD_S_3_083023	2	EBMUD	S	OC43	9.891	8162	26	8136	2034	1
B2	SMCSD_IP_1_080223	1	SMCSD	IP	A6	106.3	8155	272	7883	2027	1
C2	SMCSD_IP_2_080223	1	SMCSD	IP	A6	56.72	8281	146	8135	2027	1
D2	SMCSD_IP_3_080223	1	SMCSD	IP	A6	90.51	8210	228	7982	2027	1
B2	SMCSD_IP_1_091923	2	SMCSD	IP	A6	51.7	8186	134	8052	2038	1
C2	SMCSD_IP_2_091923	2	SMCSD	IP	A6	40.58	8224	104	8120	2038	1
D2	SMCSD_IP_3_091923	2	SMCSD	IP	A6	47.19	8233	120	8113	2038	1
B4	SMCSD_IP_1_080223	1	SMCSD	IP	AdV2	226.9	8252	562	7690	2027	1
C4	SMCSD_IP_2_080223	1	SMCSD	IP	AdV2	358	8278	871	7407	2027	1
D4	SMCSD_IP_3_080223	1	SMCSD	IP	AdV2	283.5	8267	687	7580	2027	1
B4	SMCSD_IP_1_091923	2	SMCSD	IP	AdV2	815.3	8168	1829	6339	2038	1
C4	SMCSD_IP_2_091923	2	SMCSD	IP	AdV2	754.3	8216	1716	6500	2038	1
D4	SMCSD_IP_3_091923	2	SMCSD	IP	AdV2	846.8	8205	1873	6332	2038	1
B4	SMCSD_IP_1_080223	1	SMCSD	IP	AdV5	329.9	8246	804	7442	2027	1
C4	SMCSD_IP_2_080223	1	SMCSD	IP	AdV5	521.2	8271	1236	7035	2027	1
D4	SMCSD_IP_3_080223	1	SMCSD	IP	AdV5	363.6	8273	871	7402	2027	1
B4	SMCSD_IP_1_091923	2	SMCSD	IP	AdV5	668.1	8210	1540	6670	2038	1
C4	SMCSD_IP_2_091923	2	SMCSD	IP	AdV5	684.7	8243	1579	6664	2038	1
D4	SMCSD_IP_3_091923	2	SMCSD	IP	AdV5	732.3	8234	1653	6581	2038	1
B2	SMCSD_IP_1_080223	1	SMCSD	IP	B5	871.7	8072	1961	6111	2027	1
C2	SMCSD_IP_2_080223	1	SMCSD	IP	B5	532.4	8272	1272	7000	2027	1
D2	SMCSD_IP_3_080223	1	SMCSD	IP	B5	932.9	8192	2064	6128	2027	1
B2	SMCSD_IP_1_091923	2	SMCSD	IP	B5	321.8	8183	799	7384	2038	1
C2	SMCSD_IP_2_091923	2	SMCSD	IP	B5	255.1	8221	632	7589	2038	1
D2	SMCSD_IP_3_091923	2	SMCSD	IP	B5	431.2	8227	1033	7194	2038	1
B6	SMCSD_IP_1_080223	1	SMCSD	IP	H1N1	0	8267	0	8267	2027	1
C6	SMCSD_IP_2_080223	1	SMCSD	IP	H1N1	1.608	8260	4	8256	2027	1
D6	SMCSD_IP_3_080223	1	SMCSD	IP	H1N1	3.583	8260	9	8251	2027	1
B6	SMCSD_IP_1_091923	2	SMCSD	IP	H1N1	0	8254	0	8254	2038	1
C6	SMCSD_IP_2_091923	2	SMCSD	IP	H1N1	0	8260	0	8260	2038	1
D6	SMCSD_IP_3_091923	2	SMCSD	IP	H1N1	0	8265	0	8265	2038	1
B6	SMCSD_IP_1_080223	1	SMCSD	IP	H3N2	13.29	8267	34	8233	2027	1
C6	SMCSD_IP_2_080223	1	SMCSD	IP	H3N2	10.46	8260	26	8234	2027	1
D6	SMCSD_IP_3_080223	1	SMCSD	IP	H3N2	11.16	8259	28	8231	2027	1
B6	SMCSD_IP_1_091923	2	SMCSD	IP	H3N2	0.781	8254	2	8252	2038	1
C6	SMCSD_IP_2_091923	2	SMCSD	IP	H3N2	1.608	8260	4	8256	2038	1
D6	SMCSD_IP_3_091923	2	SMCSD	IP	H3N2	1.989	8265	5	8260	2038	1
B8	SMCSD_IP_1_080223	1	SMCSD	IP	N1	93.99	8215	233	7982	2027	1
C8	SMCSD_IP_2_080223	1	SMCSD	IP	N1	94.2	8266	233	8033	2027	1
D8	SMCSD_IP_3_080223	1	SMCSD	IP	N1	77.71	8278	192	8086	2027	1
B8	SMCSD_IP_1_091923	2	SMCSD	IP	N1	115	8183	283	7900	2038	1
C8	SMCSD_IP_2_091923	2	SMCSD	IP	N1	79.91	8221	197	8024	2038	1
D8	SMCSD_IP_3_091923	2	SMCSD	IP	N1	117.4	8208	286	7922	2038	1
B8	SMCSD_IP_1_080223	1	SMCSD	IP	OC43	514.8	8210	1197	7013	2027	1
C8	SMCSD_IP_2_080223	1	SMCSD	IP	OC43	689.7	8243	1557	6686	2027	1
D8	SMCSD_IP_3_080223	1	SMCSD	IP	OC43	489.2	8272	1136	7136	2027	1
B8	SMCSD_IP_1_091923	2	SMCSD	IP	OC43	159.2	8177	389	7788	2038	1
C8	SMCSD_IP_2_091923	2	SMCSD	IP	OC43	59.04	8221	146	8075	2038	1
D8	SMCSD_IP_3_091923	2	SMCSD	IP	OC43	198.7	8208	478	7730	2038	1
D1	SMCSD_NT_1_080223	1	SMCSD	NT	A6	277	8121	690	7431	2027	1
E1	SMCSD_NT_2_080223	1	SMCSD	NT	A6	313.8	8276	782	7494	2027	1
F1	SMCSD_NT_3_080223	1	SMCSD	NT	A6	161.4	8255	409	7846	2027	1
D1	SMCSD_NT_1_091923	2	SMCSD	NT	A6	98.19	8165	253	7912	2038	1
E1	SMCSD_NT_2_091923	2	SMCSD	NT	A6	156.4	8288	400	7888	2038	1
F1	SMCSD_NT_3_091923	2	SMCSD	NT	A6	151.7	8208	383	7825	2038	1
D3	SMCSD_NT_1_080223	1	SMCSD	NT	AdV2	477.3	8195	1120	7075	2027	1
E3	SMCSD_NT_2_080223	1	SMCSD	NT	AdV2	430.1	8237	1023	7214	2027	1
F3	SMCSD_NT_3_080223	1	SMCSD	NT	AdV2	338.5	8269	815	7454	2027	1
D3	SMCSD_NT_1_091923	2	SMCSD	NT	AdV2	268.4	8284	657	7627	2038	1
E3	SMCSD_NT_2_091923	2	SMCSD	NT	AdV2	454.5	8267	1081	7186	2038	1
F3	SMCSD_NT_3_091923	2	SMCSD	NT	AdV2	310.5	8248	749	7499	2038	1
D3	SMCSD_NT_1_080223	1	SMCSD	NT	AdV5	206.3	8205	505	7700	2027	1
E3	SMCSD_NT_2_080223	1	SMCSD	NT	AdV5	182.8	8246	452	7794	2027	1
F3	SMCSD_NT_3_080223	1	SMCSD	NT	AdV5	124.2	8273	309	7964	2027	1
D3	SMCSD_NT_1_091923	2	SMCSD	NT	AdV5	93.07	8284	234	8050	2038	1
E3	SMCSD_NT_2_091923	2	SMCSD	NT	AdV5	118.6	8273	297	7976	2038	1
F3	SMCSD_NT_3_091923	2	SMCSD	NT	AdV5	95.47	8251	238	8013	2038	1
D1	SMCSD_NT_1_080223	1	SMCSD	NT	B5	146.7	8121	373	7748	2027	1
E1	SMCSD_NT_2_080223	1	SMCSD	NT	B5	156.2	8276	399	7877	2027	1
F1	SMCSD_NT_3_080223	1	SMCSD	NT	B5	105.2	8253	269	7984	2027	1
D1	SMCSD_NT_1_091923	2	SMCSD	NT	B5	43.47	8165	113	8052	2038	1
E1	SMCSD_NT_2_091923	2	SMCSD	NT	B5	45.33	8288	118	8170	2038	1
F1	SMCSD_NT_3_091923	2	SMCSD	NT	B5	50.69	8208	130	8078	2038	1
D5	SMCSD_NT_1_080223	1	SMCSD	NT	H1N1	4.361	8248	11	8237	2027	1
E5	SMCSD_NT_2_080223	1	SMCSD	NT	H1N1	5.28	8255	13	8242	2027	1
F5	SMCSD_NT_3_080223	1	SMCSD	NT	H1N1	3.26	8252	8	8244	2027	1
D5	SMCSD_NT_1_091923	2	SMCSD	NT	H1N1	1.185	8277	3	8274	2038	1
E5	SMCSD_NT_2_091923	2	SMCSD	NT	H1N1	1.63	8225	4	8221	2038	1
F5	SMCSD_NT_3_091923	2	SMCSD	NT	H1N1	2.039	8245	5	8240	2038	1
D5	SMCSD_NT_1_080223	1	SMCSD	NT	H3N2	19.07	8248	48	8200	2027	1
E5	SMCSD_NT_2_080223	1	SMCSD	NT	H3N2	17.91	8255	44	8211	2027	1
F5	SMCSD_NT_3_080223	1	SMCSD	NT	H3N2	12.24	8252	30	8222	2027	1
D5	SMCSD_NT_1_091923	2	SMCSD	NT	H3N2	2.37	8277	6	8271	2038	1
E5	SMCSD_NT_2_091923	2	SMCSD	NT	H3N2	3.26	8225	8	8217	2038	1
F5	SMCSD_NT_3_091923	2	SMCSD	NT	H3N2	2.039	8245	5	8240	2038	1
D7	SMCSD_NT_1_080223	1	SMCSD	NT	N1	2457.2	8269	4308	3961	2027	1
E7	SMCSD_NT_2_080223	1	SMCSD	NT	N1	2398.3	8262	4202	4060	2027	1
F7	SMCSD_NT_3_080223	1	SMCSD	NT	N1	1360.4	8137	2719	5418	2027	1
D7	SMCSD_NT_1_091923	2	SMCSD	NT	N1	833.7	8204	1813	6391	2038	1
E7	SMCSD_NT_2_091923	2	SMCSD	NT	N1	883.3	8218	1892	6326	2038	1
F7	SMCSD_NT_3_091923	2	SMCSD	NT	N1	695.3	8222	1543	6679	2038	1
D7	SMCSD_NT_1_080223	1	SMCSD	NT	OC43	1562.7	8173	3055	5118	2027	1
E7	SMCSD_NT_2_080223	1	SMCSD	NT	OC43	1532.4	8208	2995	5213	2027	1
F7	SMCSD_NT_3_080223	1	SMCSD	NT	OC43	858.7	8251	1868	6383	2027	1
D7	SMCSD_NT_1_091923	2	SMCSD	NT	OC43	555.7	8237	1263	6974	2038	1
E7	SMCSD_NT_2_091923	2	SMCSD	NT	OC43	585.4	8228	1310	6918	2038	1
F7	SMCSD_NT_3_091923	2	SMCSD	NT	OC43	491	8241	1125	7116	2038	1
A1	SMCSD_PMG_1_080223	1	SMCSD	PMG	A6	155.8	8200	409	7791	2027	1
B1	SMCSD_PMG_2_080223	1	SMCSD	PMG	A6	232.2	7418	532	6886	2027	1
C1	SMCSD_PMG_3_080223	1	SMCSD	PMG	A6	126.8	7424	296	7128	2027	1
A1	SMCSD_PMG_1_091923	2	SMCSD	PMG	A6	12.12	8055	32	8023	2038	1
B1	SMCSD_PMG_2_091923	2	SMCSD	PMG	A6	33.59	8219	88	8131	2038	1
C1	SMCSD_PMG_3_091923	2	SMCSD	PMG	A6	34.9	8263	92	8171	2038	1
A3	SMCSD_PMG_1_080223	1	SMCSD	PMG	AdV2	114.9	8221	338	7883	2042	1
B3	SMCSD_PMG_2_080223	1	SMCSD	PMG	AdV2	188.4	8181	521	7660	2042	1
C3	SMCSD_PMG_3_080223	1	SMCSD	PMG	AdV2	302.5	8201	818	7383	2042	1
A3	SMCSD_PMG_1_091923	2	SMCSD	PMG	AdV2	0	8178	0	8178	2038	1
B3	SMCSD_PMG_2_091923	2	SMCSD	PMG	AdV2	0	8239	0	8239	2038	1
C3	SMCSD_PMG_3_091923	2	SMCSD	PMG	AdV2	0.393	8274	1	8273	2038	1
A3	SMCSD_PMG_1_080223	1	SMCSD	PMG	AdV5	93.44	8221	276	7945	2042	1
B3	SMCSD_PMG_2_080223	1	SMCSD	PMG	AdV5	272	8178	741	7437	2042	1
C3	SMCSD_PMG_3_080223	1	SMCSD	PMG	AdV5	447.2	8201	1180	7021	2042	1
A3	SMCSD_PMG_1_091923	2	SMCSD	PMG	AdV5	10.17	7805	27	7778	15.95	1
B3	SMCSD_PMG_2_091923	2	SMCSD	PMG	AdV5	6671.3	8246	7397	849	18.25	1
C3	SMCSD_PMG_3_091923	2	SMCSD	PMG	AdV5	9.156	7921	25	7896	14.73	1
A1	SMCSD_PMG_1_080223	1	SMCSD	PMG	B5	477	8195	1188	7007	2027	1
B1	SMCSD_PMG_2_080223	1	SMCSD	PMG	B5	563.8	7405	1224	6181	2027	1
C1	SMCSD_PMG_3_080223	1	SMCSD	PMG	B5	338.8	7418	764	6654	2027	1
A1	SMCSD_PMG_1_091923	2	SMCSD	PMG	B5	52.25	8055	137	7918	2038	1
B1	SMCSD_PMG_2_091923	2	SMCSD	PMG	B5	150.9	8219	388	7831	2038	1
C1	SMCSD_PMG_3_091923	2	SMCSD	PMG	B5	142.1	8257	368	7889	2038	1
A5	SMCSD_PMG_1_080223	1	SMCSD	PMG	H1N1	14.89	8191	39	8152	2027	1
B5	SMCSD_PMG_2_080223	1	SMCSD	PMG	H1N1	27.93	8019	69	7950	2027	1
C5	SMCSD_PMG_3_080223	1	SMCSD	PMG	H1N1	17.83	8268	45	8223	2027	1
A5	SMCSD_PMG_1_091923	2	SMCSD	PMG	H1N1	1.533	8142	4	8138	2038	1
B5	SMCSD_PMG_2_091923	2	SMCSD	PMG	H1N1	2.379	8155	6	8149	2038	1
C5	SMCSD_PMG_3_091923	2	SMCSD	PMG	H1N1	1.58	8272	4	8268	2038	1
A5	SMCSD_PMG_1_080223	1	SMCSD	PMG	H3N2	77.53	8191	201	7990	2027	1
B5	SMCSD_PMG_2_080223	1	SMCSD	PMG	H3N2	106.1	8019	259	7760	2027	1
C5	SMCSD_PMG_3_080223	1	SMCSD	PMG	H3N2	63.43	8268	159	8109	2027	1
A5	SMCSD_PMG_1_091923	2	SMCSD	PMG	H3N2	8.828	8142	23	8119	2038	1
B5	SMCSD_PMG_2_091923	2	SMCSD	PMG	H3N2	10.32	8155	26	8129	2038	1
C5	SMCSD_PMG_3_091923	2	SMCSD	PMG	H3N2	15.44	8272	39	8233	2038	1
A7	SMCSD_PMG_1_080223	1	SMCSD	PMG	N1	2000.6	8277	3873	4404	2027	1
B7	SMCSD_PMG_2_080223	1	SMCSD	PMG	N1	2523.6	8214	4465	3749	2027	1
C7	SMCSD_PMG_3_080223	1	SMCSD	PMG	N1	1970.6	8039	3626	4413	2027	1
A7	SMCSD_PMG_1_091923	2	SMCSD	PMG	N1	523.8	8162	1243	6919	2038	1
B7	SMCSD_PMG_2_091923	2	SMCSD	PMG	N1	671.5	8175	1540	6635	2038	1
C7	SMCSD_PMG_3_091923	2	SMCSD	PMG	N1	491.6	8261	1148	7113	2038	1
A7	SMCSD_PMG_1_080223	1	SMCSD	PMG	OC43	1195.6	8200	2576	5624	2027	1
B7	SMCSD_PMG_2_080223	1	SMCSD	PMG	OC43	2120	8214	3964	4250	2027	1
C7	SMCSD_PMG_3_080223	1	SMCSD	PMG	OC43	1610.8	7935	3075	4860	2027	1
A7	SMCSD_PMG_1_091923	2	SMCSD	PMG	OC43	230.4	8162	572	7590	2038	1
B7	SMCSD_PMG_2_091923	2	SMCSD	PMG	OC43	449.6	8204	1070	7134	2038	1
C7	SMCSD_PMG_3_091923	2	SMCSD	PMG	OC43	287.8	8262	693	7569	2038	1
G1	SMCSD_S_1_080223	1	SMCSD	S	A6	52.82	8262	138	8124	2027	1
H1	SMCSD_S_2_080223	1	SMCSD	S	A6	17.84	8249	48	8201	2027	1
A2	SMCSD_S_3_080223	1	SMCSD	S	A6	30.47	8094	79	8015	2027	1
G1	SMCSD_S_1_091923	2	SMCSD	S	A6	38.51	8275	101	8174	2038	1
H1	SMCSD_S_2_091923	2	SMCSD	S	A6	22.71	8242	61	8181	2038	1
A2	SMCSD_S_3_091923	2	SMCSD	S	A6	42.45	8253	112	8141	2038	1
G3	SMCSD_S_1_080223	1	SMCSD	S	AdV2	161.8	8169	399	7770	2027	1
H3	SMCSD_S_2_080223	1	SMCSD	S	AdV2	130.7	8267	337	7930	2027	1
A4	SMCSD_S_3_080223	1	SMCSD	S	AdV2	135.5	7750	329	7421	2027	1
G3	SMCSD_S_1_091923	2	SMCSD	S	AdV2	192.8	8181	474	7707	2038	1
H3	SMCSD_S_2_091923	2	SMCSD	S	AdV2	204.9	8265	522	7743	2038	1
A4	SMCSD_S_3_091923	2	SMCSD	S	AdV2	217.3	7066	475	6591	2038	1
G3	SMCSD_S_1_080223	1	SMCSD	S	AdV5	102.9	8169	256	7913	2027	1
H3	SMCSD_S_2_080223	1	SMCSD	S	AdV5	92.94	8267	241	8026	2027	1
A4	SMCSD_S_3_080223	1	SMCSD	S	AdV5	90.37	7748	221	7527	2027	1
G3	SMCSD_S_1_091923	2	SMCSD	S	AdV5	118.2	8181	294	7887	2038	1
H3	SMCSD_S_2_091923	2	SMCSD	S	AdV5	147.1	8265	378	7887	2038	1
A4	SMCSD_S_3_091923	2	SMCSD	S	AdV5	138.6	8156	354	7802	2038	1
G1	SMCSD_S_1_080223	1	SMCSD	S	B5	115.2	8264	298	7966	2027	1
H1	SMCSD_S_2_080223	1	SMCSD	S	B5	54.59	8249	146	8103	2027	1
A2	SMCSD_S_3_080223	1	SMCSD	S	B5	81.28	8094	209	7885	2027	1
G1	SMCSD_S_1_091923	2	SMCSD	S	B5	48.88	8275	128	8147	2038	1
H1	SMCSD_S_2_091923	2	SMCSD	S	B5	17.11	8242	46	8196	2038	1
A2	SMCSD_S_3_091923	2	SMCSD	S	B5	63.9	8253	168	8085	2038	1
G5	SMCSD_S_1_080223	1	SMCSD	S	H1N1	0.793	8272	2	8270	2027	1
H5	SMCSD_S_2_080223	1	SMCSD	S	H1N1	0.758	8264	2	8262	2027	1
A6	SMCSD_S_3_080223	1	SMCSD	S	H1N1	0.771	8048	2	8046	2027	1
G5	SMCSD_S_1_091923	2	SMCSD	S	H1N1	0	8222	0	8222	2038	1
H5	SMCSD_S_2_091923	2	SMCSD	S	H1N1	0	8201	0	8201	2038	1
A6	SMCSD_S_3_091923	2	SMCSD	S	H1N1	0	8086	0	8086	2038	1
G5	SMCSD_S_1_080223	1	SMCSD	S	H3N2	1.19	8272	3	8269	2027	1
H5	SMCSD_S_2_080223	1	SMCSD	S	H3N2	2.275	8264	6	8258	2027	1
A6	SMCSD_S_3_080223	1	SMCSD	S	H3N2	2.313	8048	6	8042	2027	1
G5	SMCSD_S_1_091923	2	SMCSD	S	H3N2	0	8222	0	8222	2038	1
H5	SMCSD_S_2_091923	2	SMCSD	S	H3N2	0	8201	0	8201	2038	1
A6	SMCSD_S_3_091923	2	SMCSD	S	H3N2	0	8086	0	8086	2038	1
G7	SMCSD_S_1_080223	1	SMCSD	S	N1	28.96	8269	72	8197	2027	1
H7	SMCSD_S_2_080223	1	SMCSD	S	N1	28.6	8260	75	8185	2027	1
A8	SMCSD_S_3_080223	1	SMCSD	S	N1	50.42	8182	132	8050	2027	1
G7	SMCSD_S_1_091923	2	SMCSD	S	N1	40.08	8229	99	8130	2038	1
H7	SMCSD_S_2_091923	2	SMCSD	S	N1	16.84	8216	44	8172	2038	1
A8	SMCSD_S_3_091923	2	SMCSD	S	N1	19.04	8167	50	8117	2038	1
G7	SMCSD_S_1_080223	1	SMCSD	S	OC43	152.4	8269	372	7897	2027	1
H7	SMCSD_S_2_080223	1	SMCSD	S	OC43	131.4	8260	339	7921	2027	1
A8	SMCSD_S_3_080223	1	SMCSD	S	OC43	151.4	8182	390	7792	2027	1
G7	SMCSD_S_1_091923	2	SMCSD	S	OC43	114.7	8227	280	7947	2038	1
H7	SMCSD_S_2_091923	2	SMCSD	S	OC43	49.62	8216	129	8087	2038	1
A8	SMCSD_S_3_091923	2	SMCSD	S	OC43	57.86	8167	151	8016	2038	1
B2	WCSD_IP_1_073123	1	WCSD	IP	A6	53.39	8165	138	8027	2025	1
C2	WCSD_IP_2_073123	1	WCSD	IP	A6	61.72	7459	143	7316	2025	1
D2	WCSD_IP_3_073123	1	WCSD	IP	A6	35.7	7604	84	7520	2025	1
B2	WCSD_IP_1_090523	2	WCSD	IP	A6	76.41	8091	195	7896	2035	1
C2	WCSD_IP_2_090523	2	WCSD	IP	A6	106.6	8214	270	7944	2035	1
D2	WCSD_IP_3_090523	2	WCSD	IP	A6	137.5	8049	337	7712	2035	1
B4	WCSD_IP_1_073123	1	WCSD	IP	AdV2	96.96	8216	244	7972	2025	1
C4	WCSD_IP_2_073123	1	WCSD	IP	AdV2	141.3	8293	356	7937	2025	1
D4	WCSD_IP_3_073123	1	WCSD	IP	AdV2	129.5	8287	322	7965	2025	1
B4	WCSD_IP_1_090523	2	WCSD	IP	AdV2	323	8164	780	7384	2035	1
C4	WCSD_IP_2_090523	2	WCSD	IP	AdV2	440.7	8240	1054	7186	2035	1
D4	WCSD_IP_3_090523	2	WCSD	IP	AdV2	105.5	8276	263	8013	2035	1
B4	WCSD_IP_1_073123	1	WCSD	IP	AdV5	108.7	8216	273	7943	2025	1
C4	WCSD_IP_2_073123	1	WCSD	IP	AdV5	130.8	8290	330	7960	2025	1
D4	WCSD_IP_3_073123	1	WCSD	IP	AdV5	128.6	8291	320	7971	2025	1
B4	WCSD_IP_1_090523	2	WCSD	IP	AdV5	407.1	8158	970	7188	2035	1
C4	WCSD_IP_2_090523	2	WCSD	IP	AdV5	565.1	8219	1323	6896	2035	1
D4	WCSD_IP_3_090523	2	WCSD	IP	AdV5	129.3	8272	321	7951	2035	1
B2	WCSD_IP_1_073123	1	WCSD	IP	B5	1408.4	8085	2928	5157	2025	1
C2	WCSD_IP_2_073123	1	WCSD	IP	B5	1484.3	7343	2733	4610	2025	1
D2	WCSD_IP_3_073123	1	WCSD	IP	B5	1001.9	7572	2028	5544	2025	1
B2	WCSD_IP_1_090523	2	WCSD	IP	B5	252.2	8093	626	7467	2035	1
C2	WCSD_IP_2_090523	2	WCSD	IP	B5	277.3	8211	684	7527	2035	1
D2	WCSD_IP_3_090523	2	WCSD	IP	B5	371.8	8055	880	7175	2035	1
B6	WCSD_IP_1_073123	1	WCSD	IP	H1N1	8.699	7424	20	7404	2025	1
C6	WCSD_IP_2_073123	1	WCSD	IP	H1N1	11.15	8050	27	8023	2025	1
D6	WCSD_IP_3_073123	1	WCSD	IP	H1N1	7.187	8241	18	8223	2025	1
B6	WCSD_IP_1_090523	2	WCSD	IP	H1N1	0.782	8245	2	8243	2035	1
C6	WCSD_IP_2_090523	2	WCSD	IP	H1N1	0.403	8227	1	8226	2035	1
D6	WCSD_IP_3_090523	2	WCSD	IP	H1N1	0.804	8173	2	8171	2035	1
B6	WCSD_IP_1_073123	1	WCSD	IP	H3N2	17.42	7424	40	7384	2025	1
C6	WCSD_IP_2_073123	1	WCSD	IP	H3N2	16.95	8050	41	8009	2025	1
D6	WCSD_IP_3_073123	1	WCSD	IP	H3N2	17.2	8241	43	8198	2025	1
B6	WCSD_IP_1_090523	2	WCSD	IP	H3N2	1.565	8245	4	8241	2035	1
C6	WCSD_IP_2_090523	2	WCSD	IP	H3N2	0	8227	0	8227	2035	1
D6	WCSD_IP_3_090523	2	WCSD	IP	H3N2	1.609	8173	4	8169	2035	1
B8	WCSD_IP_1_073123	1	WCSD	IP	N1	534	8037	1212	6825	2025	1
C8	WCSD_IP_2_073123	1	WCSD	IP	N1	363.8	8227	860	7367	2025	1
D8	WCSD_IP_3_073123	1	WCSD	IP	N1	173.2	8262	421	7841	2025	1
B8	WCSD_IP_1_090523	2	WCSD	IP	N1	189.5	8252	465	7787	2035	1
C8	WCSD_IP_2_090523	2	WCSD	IP	N1	185.5	8275	453	7822	2035	1
D8	WCSD_IP_3_090523	2	WCSD	IP	N1	101.5	8278	250	8028	2035	1
B8	WCSD_IP_1_073123	1	WCSD	IP	OC43	2362.5	8046	4142	3904	2025	1
C8	WCSD_IP_2_073123	1	WCSD	IP	OC43	2208	8227	4018	4209	2025	1
D8	WCSD_IP_3_073123	1	WCSD	IP	OC43	1483.8	8229	2972	5257	2025	1
B8	WCSD_IP_1_090523	2	WCSD	IP	OC43	508.7	8239	1188	7051	2035	1
C8	WCSD_IP_2_090523	2	WCSD	IP	OC43	343.5	8272	819	7453	2035	1
D8	WCSD_IP_3_090523	2	WCSD	IP	OC43	452.2	8265	1055	7210	2035	1
D1	WCSD_NT_1_073123	1	WCSD	NT	A6	426.5	7504	959	6545	2025	1
E1	WCSD_NT_2_073123	1	WCSD	NT	A6	467.4	8265	1136	7129	2025	1
F1	WCSD_NT_3_073123	1	WCSD	NT	A6	448.4	8247	1086	7161	2025	1
D1	WCSD_NT_1_090523	2	WCSD	NT	A6	151.4	8040	381	7659	2035	1
E1	WCSD_NT_2_090523	2	WCSD	NT	A6	255.4	8079	627	7452	2035	1
F1	WCSD_NT_3_090523	2	WCSD	NT	A6	186.4	8104	462	7642	2035	1
D3	WCSD_NT_1_073123	1	WCSD	NT	AdV2	625.7	8241	1444	6797	2025	1
E3	WCSD_NT_2_073123	1	WCSD	NT	AdV2	507.4	8272	1198	7074	2025	1
F3	WCSD_NT_3_073123	1	WCSD	NT	AdV2	605.1	8263	1399	6864	2025	1
D3	WCSD_NT_1_090523	2	WCSD	NT	AdV2	438	8252	1041	7211	2035	1
E3	WCSD_NT_2_090523	2	WCSD	NT	AdV2	785.8	8244	1774	6470	2035	1
F3	WCSD_NT_3_090523	2	WCSD	NT	AdV2	608.9	8227	1401	6826	2035	1
D3	WCSD_NT_1_073123	1	WCSD	NT	AdV5	338.2	8241	815	7426	2025	1
E3	WCSD_NT_2_073123	1	WCSD	NT	AdV5	271.2	8290	665	7625	2025	1
F3	WCSD_NT_3_073123	1	WCSD	NT	AdV5	339.9	8276	819	7457	2025	1
D3	WCSD_NT_1_090523	2	WCSD	NT	AdV5	236.5	8259	580	7679	2035	1
E3	WCSD_NT_2_090523	2	WCSD	NT	AdV5	411.5	8275	986	7289	2035	1
F3	WCSD_NT_3_090523	2	WCSD	NT	AdV5	272.4	8239	660	7579	2035	1
D1	WCSD_NT_1_073123	1	WCSD	NT	B5	18.35	7504	44	7460	2025	1
E1	WCSD_NT_2_073123	1	WCSD	NT	B5	19.17	8271	50	8221	2025	1
F1	WCSD_NT_3_073123	1	WCSD	NT	B5	26.25	8259	68	8191	2025	1
D1	WCSD_NT_1_090523	2	WCSD	NT	B5	6.992	8040	18	8022	2035	1
E1	WCSD_NT_2_090523	2	WCSD	NT	B5	15.3	8079	39	8040	2035	1
F1	WCSD_NT_3_090523	2	WCSD	NT	B5	11.78	8104	30	8074	2035	1
D5	WCSD_NT_1_073123	1	WCSD	NT	H1N1	10.09	7782	24	7758	2025	1
E5	WCSD_NT_2_073123	1	WCSD	NT	H1N1	15	8060	36	8024	2025	1
F5	WCSD_NT_3_073123	1	WCSD	NT	H1N1	10.76	8134	26	8108	2025	1
D5	WCSD_NT_1_090523	2	WCSD	NT	H1N1	0	4704	0	4704	2035	1
E5	WCSD_NT_2_090523	2	WCSD	NT	H1N1	0.406	8251	1	8250	2035	1
F5	WCSD_NT_3_090523	2	WCSD	NT	H1N1	1.228	8214	3	8211	2035	1
D5	WCSD_NT_1_073123	1	WCSD	NT	H3N2	17.26	7782	41	7741	2025	1
E5	WCSD_NT_2_073123	1	WCSD	NT	H3N2	22.1	8060	53	8007	2025	1
F5	WCSD_NT_3_073123	1	WCSD	NT	H3N2	17.81	8134	43	8091	2025	1
D5	WCSD_NT_1_090523	2	WCSD	NT	H3N2	2.085	4704	3	4701	2035	1
E5	WCSD_NT_2_090523	2	WCSD	NT	H3N2	2.437	8251	6	8245	2035	1
F5	WCSD_NT_3_090523	2	WCSD	NT	H3N2	2.456	8214	6	8208	2035	1
D7	WCSD_NT_1_073123	1	WCSD	NT	N1	1938.9	8013	3530	4483	2025	1
E7	WCSD_NT_2_073123	1	WCSD	NT	N1	1788.3	8260	3397	4863	2025	1
F7	WCSD_NT_3_073123	1	WCSD	NT	N1	1944.1	8247	3635	4612	2025	1
D7	WCSD_NT_1_090523	2	WCSD	NT	N1	617.9	8233	1391	6842	2035	1
E7	WCSD_NT_2_090523	2	WCSD	NT	N1	939.7	8223	1998	6225	2035	1
F7	WCSD_NT_3_090523	2	WCSD	NT	N1	802.7	8268	1764	6504	2035	1
D7	WCSD_NT_1_073123	1	WCSD	NT	OC43	1144.4	7853	2279	5574	2025	1
E7	WCSD_NT_2_073123	1	WCSD	NT	OC43	1180.6	8210	2423	5787	2025	1
F7	WCSD_NT_3_073123	1	WCSD	NT	OC43	1015.1	8203	2147	6056	2025	1
D7	WCSD_NT_1_090523	2	WCSD	NT	OC43	339	8276	799	7477	2035	1
E7	WCSD_NT_2_090523	2	WCSD	NT	OC43	481.5	8283	1101	7182	2035	1
F7	WCSD_NT_3_090523	2	WCSD	NT	OC43	442.2	8285	1026	7259	2035	1
A1	WCSD_PMG_1_073123	1	WCSD	PMG	A6	447.4	7430	1015	6415	2025	1
B1	WCSD_PMG_2_073123	1	WCSD	PMG	A6	220.3	8259	563	7696	2025	1
C1	WCSD_PMG_3_073123	1	WCSD	PMG	A6	365.9	7421	822	6599	2025	1
A1	WCSD_PMG_1_090523	2	WCSD	PMG	A6	223.3	8022	567	7455	2035	1
B1	WCSD_PMG_2_090523	2	WCSD	PMG	A6	269.3	7898	653	7245	2035	1
C1	WCSD_PMG_3_090523	2	WCSD	PMG	A6	329.3	8020	804	7216	2035	1
A3	WCSD_PMG_1_073123	1	WCSD	PMG	AdV2	3109.2	8137	5137	3000	2025	1
B3	WCSD_PMG_2_073123	1	WCSD	PMG	AdV2	1221.6	7810	2482	5328	2025	1
C3	WCSD_PMG_3_073123	1	WCSD	PMG	AdV2	1544.9	7901	2987	4914	2025	1
A3	WCSD_PMG_1_090523	2	WCSD	PMG	AdV2	463.1	8139	1124	7015	2035	1
B3	WCSD_PMG_2_090523	2	WCSD	PMG	AdV2	545.9	8218	1291	6927	2035	1
C3	WCSD_PMG_3_090523	2	WCSD	PMG	AdV2	1101.9	8210	2359	5851	2035	1
A3	WCSD_PMG_1_073123	1	WCSD	PMG	AdV5	2850.3	8137	4877	3260	2025	1
B3	WCSD_PMG_2_073123	1	WCSD	PMG	AdV5	1518	8032	3038	4994	2025	1
C3	WCSD_PMG_3_073123	1	WCSD	PMG	AdV5	1551.8	8195	3109	5086	2025	1
A3	WCSD_PMG_1_090523	2	WCSD	PMG	AdV5	476	8139	1153	6986	2035	1
B3	WCSD_PMG_2_090523	2	WCSD	PMG	AdV5	537.5	8207	1271	6936	2035	1
C3	WCSD_PMG_3_090523	2	WCSD	PMG	AdV5	1072.3	8169	2294	5875	2035	1
A1	WCSD_PMG_1_073123	1	WCSD	PMG	B5	3816.9	7430	5308	2122	2025	1
B1	WCSD_PMG_2_073123	1	WCSD	PMG	B5	1916.5	8259	3790	4469	2025	1
C1	WCSD_PMG_3_073123	1	WCSD	PMG	B5	3067.4	7421	4647	2774	2025	1
A1	WCSD_PMG_1_090523	2	WCSD	PMG	B5	760.1	8014	1770	6244	2035	1
B1	WCSD_PMG_2_090523	2	WCSD	PMG	B5	771.3	7841	1717	6124	2035	1
C1	WCSD_PMG_3_090523	2	WCSD	PMG	B5	858.7	7928	1909	6019	2035	1
A5	WCSD_PMG_1_073123	1	WCSD	PMG	H1N1	91.85	7551	219	7332	2025	1
B5	WCSD_PMG_2_073123	1	WCSD	PMG	H1N1	54.17	7340	122	7218	2025	1
C5	WCSD_PMG_3_073123	1	WCSD	PMG	H1N1	81.49	8240	203	8037	2025	1
A5	WCSD_PMG_1_090523	2	WCSD	PMG	H1N1	11.42	8216	30	8186	2035	1
B5	WCSD_PMG_2_090523	2	WCSD	PMG	H1N1	16.36	8122	41	8081	2035	1
C5	WCSD_PMG_3_090523	2	WCSD	PMG	H1N1	13.08	8261	33	8228	2035	1
A5	WCSD_PMG_1_073123	1	WCSD	PMG	H3N2	260.6	7551	605	6946	2025	1
B5	WCSD_PMG_2_073123	1	WCSD	PMG	H3N2	133	7340	296	7044	2025	1
C5	WCSD_PMG_3_073123	1	WCSD	PMG	H3N2	238	8240	579	7661	2025	1
A5	WCSD_PMG_1_090523	2	WCSD	PMG	H3N2	13.7	8216	36	8180	2035	1
B5	WCSD_PMG_2_090523	2	WCSD	PMG	H3N2	21.16	8122	53	8069	2035	1
C5	WCSD_PMG_3_090523	2	WCSD	PMG	H3N2	23.02	8261	58	8203	2035	1
A7	WCSD_PMG_1_073123	1	WCSD	PMG	N1	8915.4	7455	7007	448	2025	1
B7	WCSD_PMG_2_073123	1	WCSD	PMG	N1	6728.4	8087	7088	999	2025	1
C7	WCSD_PMG_3_073123	1	WCSD	PMG	N1	8532.9	8215	7603	612	2025	1
A7	WCSD_PMG_1_090523	2	WCSD	PMG	N1	2120.8	8263	4030	4233	2035	1
B7	WCSD_PMG_2_090523	2	WCSD	PMG	N1	2692.2	8252	4678	3574	2035	1
C7	WCSD_PMG_3_090523	2	WCSD	PMG	N1	3182.4	8179	5074	3105	2035	1
A7	WCSD_PMG_1_073123	1	WCSD	PMG	OC43	6266.5	7455	6422	1033	2025	1
B7	WCSD_PMG_2_073123	1	WCSD	PMG	OC43	2901.5	8087	4805	3282	2025	1
C7	WCSD_PMG_3_073123	1	WCSD	PMG	OC43	5268.2	8215	6562	1653	2025	1
A7	WCSD_PMG_1_090523	2	WCSD	PMG	OC43	1498.5	8170	3077	5093	2035	1
B7	WCSD_PMG_2_090523	2	WCSD	PMG	OC43	1891.5	8252	3668	4584	2035	1
C7	WCSD_PMG_3_090523	2	WCSD	PMG	OC43	3117.4	8179	5012	3167	2035	1
G1	WCSD_S_1_073123	1	WCSD	S	A6	311.6	8236	779	7457	2025	1
H1	WCSD_S_2_073123	1	WCSD	S	A6	152.5	8013	390	7623	2025	1
A2	WCSD_S_3_073123	1	WCSD	S	A6	213	7439	493	6946	2025	1
G1	WCSD_S_1_090523	2	WCSD	S	A6	58.33	8138	150	7988	2035	1
H1	WCSD_S_2_090523	2	WCSD	S	A6	45.98	8171	122	8049	2035	1
A2	WCSD_S_3_090523	2	WCSD	S	A6	56.2	8200	147	8053	2035	1
G3	WCSD_S_1_073123	1	WCSD	S	AdV2	159	6246	300	5946	2025	1
H3	WCSD_S_2_073123	1	WCSD	S	AdV2	1.14	8266	3	8263	2025	1
A4	WCSD_S_3_073123	1	WCSD	S	AdV2	65.6	8178	170	8008	2025	1
G3	WCSD_S_1_090523	2	WCSD	S	AdV2	32.73	8235	83	8152	2035	1
H3	WCSD_S_2_090523	2	WCSD	S	AdV2	4.95	8256	13	8243	2035	1
A4	WCSD_S_3_090523	2	WCSD	S	AdV2	91.51	8207	237	7970	2035	1
G3	WCSD_S_1_073123	1	WCSD	S	AdV5	54.2	8175	136	8039	2025	1
H3	WCSD_S_2_073123	1	WCSD	S	AdV5	0.38	8266	1	8265	2025	1
A4	WCSD_S_3_073123	1	WCSD	S	AdV5	40.74	8178	106	8072	2025	1
G3	WCSD_S_1_090523	2	WCSD	S	AdV5	16.13	8235	41	8194	2035	1
H3	WCSD_S_2_090523	2	WCSD	S	AdV5	3.426	8256	9	8247	2035	1
A4	WCSD_S_3_090523	2	WCSD	S	AdV5	46.77	8207	122	8085	2035	1
G1	WCSD_S_1_073123	1	WCSD	S	B5	55.27	8242	144	8098	2025	1
H1	WCSD_S_2_073123	1	WCSD	S	B5	28.34	8020	74	7946	2025	1
A2	WCSD_S_3_073123	1	WCSD	S	B5	19.27	7439	46	7393	2025	1
G1	WCSD_S_1_090523	2	WCSD	S	B5	11.19	8138	29	8109	2035	1
H1	WCSD_S_2_090523	2	WCSD	S	B5	13.12	8170	35	8135	2035	1
A2	WCSD_S_3_090523	2	WCSD	S	B5	7.587	8200	20	8180	2035	1
G5	WCSD_S_1_073123	1	WCSD	S	H1N1	0.399	8215	1	8214	2025	1
H5	WCSD_S_2_073123	1	WCSD	S	H1N1	0	8250	0	8250	2025	1
A6	WCSD_S_3_073123	1	WCSD	S	H1N1	0.412	7536	1	7535	2025	1
G5	WCSD_S_1_090523	2	WCSD	S	H1N1	0	8169	0	8169	2035	1
H5	WCSD_S_2_090523	2	WCSD	S	H1N1	0	8236	0	8236	2035	1
A6	WCSD_S_3_090523	2	WCSD	S	H1N1	0	8182	0	8182	2035	1
G5	WCSD_S_1_073123	1	WCSD	S	H3N2	1.198	8215	3	8212	2025	1
H5	WCSD_S_2_073123	1	WCSD	S	H3N2	0	8250	0	8250	2025	1
A6	WCSD_S_3_073123	1	WCSD	S	H3N2	0	7536	0	7536	2025	1
G5	WCSD_S_1_090523	2	WCSD	S	H3N2	0	8169	0	8169	2035	1
H5	WCSD_S_2_090523	2	WCSD	S	H3N2	0	8236	0	8236	2035	1
A6	WCSD_S_3_090523	2	WCSD	S	H3N2	0	8182	0	8182	2035	1
G7	WCSD_S_1_073123	1	WCSD	S	N1	53.53	8231	132	8099	2025	1
H7	WCSD_S_2_073123	1	WCSD	S	N1	0	8259	0	8259	2025	1
A8	WCSD_S_3_073123	1	WCSD	S	N1	12.58	8152	33	8119	2025	1
G7	WCSD_S_1_090523	2	WCSD	S	N1	1.2	8279	3	8276	2035	1
H7	WCSD_S_2_090523	2	WCSD	S	N1	0.762	8232	2	8230	2035	1
A8	WCSD_S_3_090523	2	WCSD	S	N1	4.5	8273	12	8261	2035	1
G7	WCSD_S_1_073123	1	WCSD	S	OC43	229.9	8231	552	7679	2025	1
H7	WCSD_S_2_073123	1	WCSD	S	OC43	5.7	8259	15	8244	2025	1
A8	WCSD_S_3_073123	1	WCSD	S	OC43	58.74	8152	153	7999	2025	1
G7	WCSD_S_1_090523	2	WCSD	S	OC43	0	8279	0	8279	2035	1
H7	WCSD_S_2_090523	2	WCSD	S	OC43	2.667	8232	7	8225	2035	1
A8	WCSD_S_3_090523	2	WCSD	S	OC43	6.753	8273	18	8255	2035	1
B10	EBMUD_IP_1_072623	1	EBMUD	IP	crassphage	2374.1	7489	4344	3145	2043	5
C10	EBMUD_IP_2_072623	1	EBMUD	IP	crassphage	2241.5	6600	3583	3017	2043	5
D10	EBMUD_IP_3_072623	1	EBMUD	IP	crassphage	3962	6328	4730	1598	2043	5
D9	EBMUD_NT_1_072623	1	EBMUD	NT	crassphage	2361.8	8282	4247	4035	2029	50
E9	EBMUD_NT_2_072623	1	EBMUD	NT	crassphage	1750.2	8289	3408	4881	2029	50
A9	EBMUD_PMG_1_072623	1	EBMUD	PMG	crassphage	14.2	8125	40	8085	2043	5
B9	EBMUD_PMG_2_072623	1	EBMUD	PMG	crassphage	1.348	8240	4	8236	2043	5
C9	EBMUD_PMG_3_072623	1	EBMUD	PMG	crassphage	52.67	6570	117	6453	2043	5
G9	EBMUD_S_1_072623	1	EBMUD	S	crassphage	970.3	8270	2151	6119	2029	50
H9	EBMUD_S_2_072623	1	EBMUD	S	crassphage	773.1	8226	1811	6415	2029	50
A10	EBMUD_S_3_072623	1	EBMUD	S	crassphage	642.7	8075	1504	6571	2029	50
B10	SMCSD_IP_1_080223	1	SMCSD	IP	crassphage	2891.9	8256	4892	3364	2027	5
C10	SMCSD_IP_2_080223	1	SMCSD	IP	crassphage	4288.3	8261	6057	2204	2027	5
D10	SMCSD_IP_3_080223	1	SMCSD	IP	crassphage	3438.8	8270	5400	2870	2027	5
D9	SMCSD_NT_1_080223	1	SMCSD	NT	crassphage	982	8265	2136	6129	2027	50
E9	SMCSD_NT_2_080223	1	SMCSD	NT	crassphage	866.2	8180	1886	6294	2027	50
F9	SMCSD_NT_3_080223	1	SMCSD	NT	crassphage	893.4	8261	1962	6299	2027	50
A9	SMCSD_PMG_1_080223	1	SMCSD	PMG	crassphage	11756	8257	8069	188	2027	5
B9	SMCSD_PMG_2_080223	1	SMCSD	PMG	crassphage	14467.1	8184	8094	90	2027	5
C9	SMCSD_PMG_3_080223	1	SMCSD	PMG	crassphage	8473.5	8280	7683	597	2027	5
G9	SMCSD_S_1_080223	1	SMCSD	S	crassphage	481.8	8277	1150	7127	2027	50
H9	SMCSD_S_2_080223	1	SMCSD	S	crassphage	289.5	8267	735	7532	2027	50
A10	SMCSD_S_3_080223	1	SMCSD	S	crassphage	267.8	8240	678	7562	2027	50
B10	WCSD_IP_1_073123	1	WCSD	IP	crassphage	764.9	8260	1746	6514	2025	5
C10	WCSD_IP_2_073123	1	WCSD	IP	crassphage	990.2	8249	2169	6080	2025	5
D10	WCSD_IP_3_073123	1	WCSD	IP	crassphage	729.2	8253	1659	6594	2025	5
D9	WCSD_NT_1_073123	1	WCSD	NT	crassphage	4647.4	8274	6264	2010	2025	50
E9	WCSD_NT_2_073123	1	WCSD	NT	crassphage	4595.1	8258	6202	2056	2025	50
F9	WCSD_NT_3_073123	1	WCSD	NT	crassphage	4094.1	8281	5891	2390	2025	50
A9	WCSD_PMG_1_073123	1	WCSD	PMG	crassphage	7509.6	8245	7509	736	2025	5
B9	WCSD_PMG_2_073123	1	WCSD	PMG	crassphage	3664.7	8178	5569	2609	2025	5
C9	WCSD_PMG_3_073123	1	WCSD	PMG	crassphage	3554.1	8277	5530	2747	2025	5
G9	WCSD_S_1_073123	1	WCSD	S	crassphage	1462.6	8209	2996	5213	2025	50
H9	WCSD_S_2_073123	1	WCSD	S	crassphage	10.54	8274	28	8246	2025	50
A10	WCSD_S_3_073123	1	WCSD	S	crassphage	1108.3	8047	2407	5640	2025	50
B12	EBMUD_IP_1_072623	1	EBMUD	IP	pmmov	528.9	8142	1272	6870	2029	1
C12	EBMUD_IP_2_072623	1	EBMUD	IP	pmmov	327.1	8284	822	7462	2029	1
D12	EBMUD_IP_3_072623	1	EBMUD	IP	pmmov	839.1	6736	1779	4957	2044	1
D11	EBMUD_NT_1_083023	1	EBMUD	NT	pmmov	9941.3	8265	7888	377	2034	1
E11	EBMUD_NT_2_083023	1	EBMUD	NT	pmmov	1121	8205	2391	5814	2034	1
A11	EBMUD_PMG_1_072623	1	EBMUD	PMG	pmmov	17221.6	8060	8030	30	2029	1
C11	EBMUD_PMG_3_072623	1	EBMUD	PMG	pmmov	10779.7	6180	5963	217	2029	1
B11	EBMUD_PMG_2_072623	1	EBMUD	PMG	pmmov	4884.1	7878	6447	1431	2044	1
H11	EBMUD_S_2_072623	1	EBMUD	S	pmmov	416.4	8238	1016	7222	2029	1
A12	EBMUD_S_3_072623	1	EBMUD	S	pmmov	347.1	7645	816	6829	2029	1
G11	EBMUD_S_1_072623	1	EBMUD	S	pmmov	15.05	7863	41	7822	2044	19
B12	SMCSD_IP_1_080223	1	SMCSD	IP	pmmov	2265.8	8252	4266	3986	2027	1
C12	SMCSD_IP_2_080223	1	SMCSD	IP	pmmov	1247.1	8179	2688	5491	2027	1
D12	SMCSD_IP_3_080223	1	SMCSD	IP	pmmov	740.1	8273	1737	6536	2027	1
D11	SMCSD_NT_1_080223	1	SMCSD	NT	pmmov	9862.1	8278	7891	387	2027	1
E11	SMCSD_NT_2_080223	1	SMCSD	NT	pmmov	10120.7	8273	7904	369	2027	1
F11	SMCSD_NT_3_080223	1	SMCSD	NT	pmmov	14106.8	8270	8160	110	2027	1
A11	SMCSD_PMG_1_080223	1	SMCSD	PMG	pmmov	6916.2	8262	7388	874	2027	1
B11	SMCSD_PMG_2_080223	1	SMCSD	PMG	pmmov	11345.8	8287	8050	237	2027	1
C11	SMCSD_PMG_3_080223	1	SMCSD	PMG	pmmov	9035.8	8250	7752	498	2027	1
G11	SMCSD_S_1_080223	1	SMCSD	S	pmmov	329.4	8256	800	7456	2027	1
H11	SMCSD_S_2_080223	1	SMCSD	S	pmmov	204	8246	515	7731	2027	1
A12	SMCSD_S_3_080223	1	SMCSD	S	pmmov	92.69	8151	242	7909	2027	1
C12	WCSD_IP_2_073123	1	WCSD	IP	pmmov	340.2	8282	853	7429	2025	1
D12	WCSD_IP_3_073123	1	WCSD	IP	pmmov	267.9	8157	667	7490	2025	1
B12	WCSD_IP_1_073123	1	WCSD	IP	pmmov	29.84	7415	75	7340	2044	19
D11	WCSD_NT_1_073123	1	WCSD	NT	pmmov					2044
E11	WCSD_NT_2_073123	1	WCSD	NT	pmmov					2044
F11	WCSD_NT_3_073123	1	WCSD	NT	pmmov					2044
A11	WCSD_PMG_1_073123	1	WCSD	PMG	pmmov	1880.3	7495	3598	3897	2044	19
B11	WCSD_PMG_2_073123	1	WCSD	PMG	pmmov	1595.2	8132	3354	4778	2044	19
C11	WCSD_PMG_3_073123	1	WCSD	PMG	pmmov	1453.3	7821	2941	4880	2044	19
G11	WCSD_S_1_073123	1	WCSD	S	pmmov	2072.7	6669	3157	3512	2025	1
H11	WCSD_S_2_073123	1	WCSD	S	pmmov	978	4332	1152	3180	2025	1
A12	WCSD_S_3_073123	1	WCSD	S	pmmov	1121	7975	2436	5539	2025	1
B10	EBMUD_IP_1_083023	2	EBMUD	IP	crassphage	3562.8	8223	4612	1492	2034	1
C10	EBMUD_IP_2_083023	2	EBMUD	IP	crassphage	4297	8253	6057	2196	2034	1
D10	EBMUD_IP_3_083023	2	EBMUD	IP	crassphage	2658.8	8266	4619	3647	2034	1
F9	EBMUD_NT_3_083023	2	EBMUD	NT	crassphage	4145.2	8201	6203	1998	2043	50
D9	EBMUD_NT_1_083023	2	EBMUD	NT	crassphage	2687.3	7681	4607	3074	2043	50
E9	EBMUD_NT_2_083023	2	EBMUD	NT	crassphage	2421.3	7823	4432	3391	2043	50
A9	EBMUD_PMG_1_083023	2	EBMUD	PMG	crassphage	967.4	7971	2136	5835	2043	50
B9	EBMUD_PMG_2_083023	2	EBMUD	PMG	crassphage	1752.7	8249	3501	4748	2043	50
C9	EBMUD_PMG_3_083023	2	EBMUD	PMG	crassphage	846.1	7787	1841	5946	2043	50
G9	EBMUD_S_1_083023	2	EBMUD	S	crassphage	14614.5	3924	3882	42	2034	1
H9	EBMUD_S_2_083023	2	EBMUD	S	crassphage	23116.3	6775	6771	4	2034	1
A10	EBMUD_S_3_083023	2	EBMUD	S	crassphage	16530	8221	8180	41	2034	1
B10	SMCSD_IP_1_091923	2	SMCSD	IP	crassphage	2518.9	8256	4479	3777	2038	5
C10	SMCSD_IP_2_091923	2	SMCSD	IP	crassphage	2345.6	8279	4260	4019	2038	5
D10	SMCSD_IP_3_091923	2	SMCSD	IP	crassphage	2869.3	8280	4856	3424	2038	5
D9	SMCSD_NT_1_091923	2	SMCSD	NT	crassphage	1567.7	8194	3110	5084	2038	50
E9	SMCSD_NT_2_091923	2	SMCSD	NT	crassphage	2231.4	8272	4061	4211	2038	50
F9	SMCSD_NT_3_091923	2	SMCSD	NT	crassphage	1252.2	8144	2575	5569	2038	50
A9	SMCSD_PMG_1_091923	2	SMCSD	PMG	crassphage	4311.5	6611	4931	1680	2043	5
B9	SMCSD_PMG_2_091923	2	SMCSD	PMG	crassphage	4952.7	7390	5868	1522	2043	5
C9	SMCSD_PMG_3_091923	2	SMCSD	PMG	crassphage	3008.7	7610	4760	2850	2043	5
G9	SMCSD_S_1_091923	2	SMCSD	S	crassphage	157.4	8259	394	7865	2038	50
H9	SMCSD_S_2_091923	2	SMCSD	S	crassphage	111.7	8217	290	7927	2038	50
A10	SMCSD_S_3_091923	2	SMCSD	S	crassphage	1736.2	7699	3420	4279	2043	50
B10	WCSD_IP_1_090523	2	WCSD	IP	crassphage	2305.5	8273	4229	4044	2035	5
C10	WCSD_IP_2_090523	2	WCSD	IP	crassphage	2641	8258	4598	3660	2035	5
D10	WCSD_IP_3_090523	2	WCSD	IP	crassphage	1340.8	8104	2740	5364	2035	5
D9	WCSD_NT_1_090523	2	WCSD	NT	crassphage	618.1	8249	1415	6834	2035	50
E9	WCSD_NT_2_090523	2	WCSD	NT	crassphage	1379.7	8163	2786	5377	2035	50
F9	WCSD_NT_3_090523	2	WCSD	NT	crassphage	838	8224	1847	6377	2035	50
A9	WCSD_PMG_1_090523	2	WCSD	PMG	crassphage	1833.1	8264	3682	4582	2035	5
B9	WCSD_PMG_2_090523	2	WCSD	PMG	crassphage	1778.9	8222	3500	4722	2035	5
C9	WCSD_PMG_3_090523	2	WCSD	PMG	crassphage	5127.2	8253	6572	1681	2035	5
G9	WCSD_S_1_090523	2	WCSD	S	crassphage	74.21	8254	188	8066	2035	50
H9	WCSD_S_2_090523	2	WCSD	S	crassphage	13.22	8252	35	8217	2035	50
A10	WCSD_S_3_090523	2	WCSD	S	crassphage	1202.7	8181	2618	5563	2035	50
B12	EBMUD_IP_1_083023	2	EBMUD	IP	pmmov	382.2	8277	956	7321	2034	1
C12	EBMUD_IP_2_083023	2	EBMUD	IP	pmmov	343.8	8276	861	7415	2034	1
D12	EBMUD_IP_3_083023	2	EBMUD	IP	pmmov	745.2	8218	1736	6482	2034	1
D11	EBMUD_NT_1_072623	2	EBMUD	NT	pmmov	8496	7165	6653	512	2029	1
E11	EBMUD_NT_2_072623	2	EBMUD	NT	pmmov	8252.7	5670	5221	449	2029	1
F11	EBMUD_NT_3_083023	2	EBMUD	NT	pmmov	1376.3	8185	2815	5370	2034	1
A11	EBMUD_PMG_1_083023	2	EBMUD	PMG	pmmov	404.1	7837	948	6889	2044	50
B11	EBMUD_PMG_2_083023	2	EBMUD	PMG	pmmov	514.8	7984	1235	6749	2044	50
C11	EBMUD_PMG_3_083023	2	EBMUD	PMG	pmmov	341.3	7988	871	7117	2044	50
G11	EBMUD_S_1_083023	2	EBMUD	S	pmmov	460.7	8212	1091	7121	2034	1
H11	EBMUD_S_2_083023	2	EBMUD	S	pmmov	559.3	8059	1306	6753	2034	1
A12	EBMUD_S_3_083023	2	EBMUD	S	pmmov	493.1	8256	1223	7033	2034	1
B12	SMCSD_IP_1_091923	2	SMCSD	IP	pmmov	242.5	8262	619	7643	2038	1
C12	SMCSD_IP_2_091923	2	SMCSD	IP	pmmov	147.9	8214	379	7835	2038	1
D12	SMCSD_IP_3_091923	2	SMCSD	IP	pmmov	210.7	8214	533	7681	2038	1
D11	SMCSD_NT_1_091923	2	SMCSD	NT	pmmov	139	8282	350	7932	2038	1
E11	SMCSD_NT_2_091923	2	SMCSD	NT	pmmov	148.2	8244	367	7877	2038	1
F11	SMCSD_NT_3_091923	2	SMCSD	NT	pmmov	148.9	8233	367	7866	2038	1
A11	SMCSD_PMG_1_091923	2	SMCSD	PMG	pmmov	995.8	8164	2256	5908	2038	1
B11	SMCSD_PMG_2_091923	2	SMCSD	PMG	pmmov	2218.4	8263	4139	4124	2038	1
C11	SMCSD_PMG_3_091923	2	SMCSD	PMG	pmmov	1448.9	8213	2977	5236	2038	1
G11	SMCSD_S_1_091923	2	SMCSD	S	pmmov	9.801	8257	25	8232	2038	1
H11	SMCSD_S_2_091923	2	SMCSD	S	pmmov	6.932	8224	18	8206	2038	1
A12	SMCSD_S_3_091923	2	SMCSD	S	pmmov	6.74	8222	18	8204	2038	1
B12	WCSD_IP_1_090523	2	WCSD	IP	pmmov	1094.8	8221	2437	5784	2035	1
C12	WCSD_IP_2_090523	2	WCSD	IP	pmmov	1229.4	8207	2666	5541	2035	1
D12	WCSD_IP_3_090523	2	WCSD	IP	pmmov	1026.5	8227	2294	5933	2035	1
D11	WCSD_NT_1_090523	2	WCSD	NT	pmmov	858	8046	2139	5907	2044	19
E11	WCSD_NT_2_090523	2	WCSD	NT	pmmov	902	8080	2140	5940	2044	19
F11	WCSD_NT_3_090523	2	WCSD	NT	pmmov	809.8	7924	1821	6103	2044	19
A11	WCSD_PMG_1_090523	2	WCSD	PMG	pmmov	1013.6	7994	2215	5779	2043	20
B11	WCSD_PMG_2_090523	2	WCSD	PMG	pmmov	1446.1	8096	3024	5072	2043	20
C11	WCSD_PMG_3_090523	2	WCSD	PMG	pmmov	529.6	8223	1375	6848	2043	20
G11	WCSD_S_1_090523	2	WCSD	S	pmmov	1207.6	8195	2555	5640	2035	1
H11	WCSD_S_2_090523	2	WCSD	S	pmmov	1250.4	8141	2658	5483	2035	1
A12	WCSD_S_3_090523	2	WCSD	S	pmmov	1692.3	8268	3499	4769	2035	1

## Sheet: extraction_constants
concentration_methods	concentrated_mass_g	extraction_vol_ul	elution_vol
InnovaPrep		200	100
Promega	1	1000	100
Nanotrap	0.2	200	100
Solids		250	100
cocktail	0.2	200	100
